# Supplementary material for: Comprehensive Analysis of Ubiquitome Changes in Nicotiana benthamiana after Rice Stripe Virus Infection
Source: Viruses. 2022 Oct 26;14(11):2349. doi: 10.3390/v14112349 (PMC9694600; doi:10.3390/v14112349)
Supplement: Supplementary file 1 [file viruses-14-02349-s001.zip]

Archive with 2 entries (2 files):
- viruses-1958738-supplementary  materials excluing Table S2.pdf
- viruses-1958738-supplementary materials-Table S2.xlsx
