# Supplementary material for: Comprehensive Analysis of Ubiquitome Changes in Nicotiana benthamiana after Rice Stripe Virus Infection
Source: Viruses. 2022 Oct 26;14(11):2349. doi: 10.3390/v14112349 (PMC9694600; doi:10.3390/v14112349)
Supplement: Supplementary file 1 [file viruses-14-02349-s001.zip › viruses-1958738-supplementary materials-Table S2.xlsx]

## Sheet: description
Header line description of worksheet "differentially ubiquitinated sites"
Protein accession	Protein accession number of database used for search
Position	Modification site localization in protein
Amino acid	The amino acid that modification site modified
Protein description	Protein functional description
Gene name	Indicates the name of the gene that code for the protein sequence
Localization probability	Probability of a certain amino acid containing this modification in this peptide
PEP	The maximal posterior error probability for peptides
Score	A simple rule to be used to judge whether a result is significant or not
Modified sequence	Identified peptide sequence marked with modification sites localization probabilities
Charge	Carried charge of peptide
Mass error [ppm]	Parts per million ratio of peptide mass error between the theory and practice
MS/MS Count	Number of spectrum matched with peptide

## Sheet: DUSs
Modification sites information																																															Protein quantitation
Protein accession	Position	Amino acid	Protein description	Localization probability	PEP	Score	Modified sequence	Charge	Mass error [ppm]	MS/MS Count	Log2 S3-1-1	Log2 S3-1-2	Log2 S3-1-3	Log2 S3-2-1	Log2 S3-2-2	Log2 S3-2-3	Log2 S3-3-1	Log2 S3-3-2	Log2 S3-3-3	Log2 S4-1-1	Log2 S4-1-2	Log2 S4-1-3	Log2 S4-2-1	Log2 S4-2-2	Log2 S4-2-3	Log2 S4-3-1	Log2 S4-3-2	Log2 S4-3-3	S3-1-1	S3-1-2	S3-1-3	S3-2-1	S3-2-2	S3-2-3	S3-3-1	S3-3-2	S3-3-3	S4-1-1	S4-1-2	S4-1-3	S4-2-1	S4-2-2	S4-2-3	S4-3-1	S4-3-2	S4-3-3	S3-1-1	S3-1-2	S3-1-3
Niben101Ctg10718g00002.1	145	K	sp|P26573|RBS8_NICPL Ribulose bisphosphate carboxylase small chain 8B, chloroplastic IPR000894 (Ribulose bisphosphate carboxylase small chain, domain), IPR024680 (Ribulose1,5bisphosphate carboxylase small subunit, Nterminal), IPR024681 (Ribulose bisphosphate carboxylase, small chain)	1	1.85391e-11	103.71	LPMFGCTDATQVLAEVGEAK(1)K	3	-2.4311	12	3.13	3.011	2.666	3.302	3.004	2.819	3.013	-1.654	-2.526	-2.031	-2.142	-1.341	-1.422	-2.257	-1.524	-2.247	-1.475	-2.326	8.75435	8.06123	6.34667	9.86282	8.02221	7.05673	8.07241	0.317758	0.173619	0.244685	0.226565	0.394747	0.373195	0.209207	0.34772	0.210662	0.359733	0.199436	1.01582	0.926937	0.92682
Niben101Ctg10718g00002.1	111	K	sp|P26573|RBS8_NICPL Ribulose bisphosphate carboxylase small chain 8B, chloroplastic IPR000894 (Ribulose bisphosphate carboxylase small chain, domain), IPR024680 (Ribulose1,5bisphosphate carboxylase small subunit, Nterminal), IPR024681 (Ribulose bisphosphate carboxylase, small chain)	1	2.76765e-05	104.94	EHHK(1)SPGYYDGR	2	-0.045197	19	3.572	3.513	4.235	-3.812	-3.771	4.379	3.416	3.638	4.099	-3.088	-3.169	-4.916	-4.149	-3.538	-4.242	-3.494	3.347	3.979	11.8927	11.4161	18.8305	0.071199	0.0732514	20.807	10.6738	12.4494	17.1365	0.117603	0.111182	0.0331235	0.0563672	0.0860906	0.0528483	0.0887567	10.1753	15.7688	1.01582	0.926937	0.92682
Niben101Scf00054g01013.1	28	K	sp|Q21N29|METE_SACD2 5methyltetrahydropteroyltriglutamatehomocysteine methyltransferase IPR006276 (Cobalaminindependent methionine synthase) GO:0003871 (5methyltetrahydropteroyltriglutamatehomocysteine Smethyltransferase activity), GO:0008270 (zinc ion binding), GO:0008652 (cellular amino acid biosynthetic process), GO:0009086 (methionine biosynthetic process)	0.99999	2.20548e-15	124.29	FALESFWDGK(1)SSAEDLKK	3	2.1501	19	1.174	1.471	0.706	1.186	1.374	1.526	1.442	2.003	1.378	1.181	-1.268	-2.491	-1.713	-1.419	-1.498	-1.065	-1.521	-2.467	2.25636	2.77214	1.63127	2.27521	2.59188	2.87986	2.71697	4.00833	2.59908	2.26734	0.415235	0.177883	0.305025	0.373971	0.354044	0.477973	0.348444	0.180867	1.23066	1.38535	1.27356
Niben101Scf00085g05010.1	37	K	sp|Q9XF38|PROF_PYRCO Profilin IPR005455 (Profilin)	1	0.00115938	101.97	K(1)GPGGITVK	2	-0.17374	13	-0.443	-0.718	0.068	0.138	1.977	1.909	-1.593	1.703	0.855	-0.055	-0.109	-0.407	-0.324	0.358	-1.379	-0.448	-0.524	-1.006	0.735603	0.60794	1.04826	1.10038	3.93674	3.75549	0.331481	3.25577	1.80876	0.962594	0.927231	0.75419	0.798852	1.28165	0.384485	0.733058	0.695441	0.497925	0.934021	1.03055	0.795818
Niben101Scf00094g00009.1	50	K	sp|P43177|BEV1D_BETPN Major pollen allergen Bet v 1D/H IPR000916 (Bet v I domain), IPR023393 (STARTlike domain), IPR024949 (Bet v I type allergen) GO:0006952 (defense response), GO:0009607 (response to biotic stimulus)	1	4.26628e-05	70.986	EK(1)MTYAYTLIEGDTLMDK	3	1.0256	4	-1.708	-0.578	1.663	2.44	2.183	1.927	-0.771	0.003	-0.243	0.243	0.151	-1.456	0.284	-0.664	-0.744	-1.182	-1.262	-0.286	0.306084	0.669892	3.16674	5.42642	4.54097	3.80264	0.586011	1.00208	0.844986	1.18345	1.11034	0.364502	1.21757	0.631126	0.597082	0.44074	0.416966	0.820173	0.589121	0.784232	0.957743
Niben101Scf00109g10005.1	51	K	sp|Q9C7F5|NTF2_ARATH Nuclear transport factor 2 IPR002075 (Nuclear transport factor 2) GO:0005622 (intracellular), GO:0006810 (transport)	1	1.04023e-05	73.928	IQGAQHIVAK(1)LTSLPFQQCK	3	2.6153	1	-0.072	-0.232	-0.367	-0.313	0.552	-0.627	-1.156	-0.798	-1.008	-0.051	0.74	-0.411	0.111	0.329	0.251	0.781	0.29	1.982	0.951318	0.851454	0.775393	0.804966	1.46612	0.647521	0.448755	0.575146	0.497235	0.965267	1.67018	0.752102	1.07998	1.25614	1.19003	1.71832	1.22264	3.9504	0.927303	1.12348	0.969637
Niben101Scf00130g05009.1	56	K	sp|P12612|TCPA_YEAST Tcomplex protein 1 subunit alpha IPR002423 (Chaperonin Cpn60/TCP1), IPR027409 (GroELlike apical domain), IPR027410 (TCP1like chaperonin intermediate domain), IPR027413 (GroELlike equatorial domain) GO:0005524 (ATP binding), GO:0006457 (protein folding), GO:0044267 (cellular protein metabolic process), GO:0051082 (unfolded protein binding)	1	7.64141e-16	117.29	LIHDEK(1)GNTTISNDGATIMK	3	-1.0203	28	0.904	1.094	1.034	1.169	1.213	0.969	0.915	1.009	-2.805	-1.815	-1.874	0.311	-1.394	-1.011	-1.088	0.517	0.259	0.595	1.87125	2.13465	2.04769	2.24856	2.31819	1.95748	1.88557	2.01252	0.143091	0.284204	0.272816	1.24057	0.380508	0.496202	0.470413	1.43098	1.19665	1.51047	0.813939	1.95821	0.705744
Niben101Scf00160g09014.1	409	K	sp|A0R5C5|GALE_MYCS2 UDPglucose 4epimerase IPR001509 (NADdependent epimerase/dehydratase, Nterminal domain), IPR005888 (dTDPglucose 4,6dehydratase), IPR029903 (RmlDlike substrate binding domain) GO:0003824 (catalytic activity), GO:0008460 (dTDPglucose 4,6dehydratase activity), GO:0009225 (nucleotidesugar metabolic process), GO:0050662 (coenzyme binding)	1	0.0188278	40.477	LCEK(1)QGIPYEYGR	3	1.975	1	-0.499	-0.889	-0.118	-0.99	0.464	-1.092	0.503	0.107	-0.563	-0.598	-0.71	2.432	-0.308	0.493	-0.504	1.41	1.346	-0.484	0.707597	0.539988	0.921464	0.503478	1.37936	0.469111	1.41716	1.07699	0.676893	0.660669	0.61132	5.39641	0.807761	1.40737	0.705149	2.65737	2.54206	0.714992	1.49374	2.33417	0.66541
Niben101Scf00163g07005.1	31	K	sp|B2JIU7|DER_BURP8 GTPase Der IPR005688 (Chloroplast protein import component Toc34), IPR027417 (Ploop containing nucleoside triphosphate hydrolase) GO:0005525 (GTP binding), GO:0006886 (intracellular protein transport), GO:0009707 (chloroplast outer membrane), GO:0015450 (PPbondhydrolysisdriven protein transmembrane transporter activity)	1	3.27435e-07	90.725	LK(1)QENVCTLTILVMGK	3	-0.45836	7	1.559	-0.526	1.279	0.714	0.784	0.103	1.09	-1.084	0.84	-0.088	-0.172	-1.171	-0.013	-1.223	-0.73	-0.293	-0.366	-0.703	2.9465	0.694478	2.42671	1.64035	1.7219	1.074	2.12874	0.471719	1.79005	0.940826	0.887611	0.444113	0.99103	0.428391	0.602904	0.816203	0.775931	0.614293	0.5771	0.542208	1.20873
Niben101Scf00211g00029.1	147	K	sp|P10111|PPIA_RAT Peptidylprolyl cistrans isomerase A IPR002130 (Cyclophilintype peptidylprolyl cistrans isomerase domain), IPR024936 (Cyclophilintype peptidylprolyl cistrans isomerase), IPR029000 (Cyclophilinlike domain) GO:0000413 (protein peptidylprolyl isomerization), GO:0003755 (peptidylprolyl cistrans isomerase activity), GO:0006457 (protein folding)	1	4.26004e-13	125.22	HVVFGQVVEGYDVIK(1)K	3	0.48942	16	0.208	-0.27	0.625	0.426	0.983	-0.274	0.882	0.963	0.336	0.734	0.356	0.308	0.384	0.033	-0.16	0.327	-2.481	-3.381	1.15509	0.82932	1.54221	1.3435	1.97657	0.827023	1.84293	1.94936	1.26225	1.66324	1.27987	1.23799	1.30495	1.02314	0.895025	1.2544	0.17912	0.0959881	0.770695	0.580086	0.705572
Niben101Scf00211g00029.1	31	K	sp|P10111|PPIA_RAT Peptidylprolyl cistrans isomerase A IPR002130 (Cyclophilintype peptidylprolyl cistrans isomerase domain), IPR024936 (Cyclophilintype peptidylprolyl cistrans isomerase), IPR029000 (Cyclophilinlike domain) GO:0000413 (protein peptidylprolyl isomerization), GO:0003755 (peptidylprolyl cistrans isomerase activity), GO:0006457 (protein folding)	1	1.61021e-07	93.768	VVMELYADTVPK(1)TAENFR	3	0.051211	12	1.821	1.919	-3.373	2.252	2.149	1.75	2.123	3.327	1.761	-2.427	-1.925	-3.272	-2.753	-2.249	-2.923	2.014	-2.101	1.906	3.53326	3.78161	0.0965219	4.76343	4.4352	3.36359	4.35599	10.0352	3.38933	0.185952	0.26334	0.103521	0.148342	0.21037	0.131853	4.03901	0.233097	3.74769	0.770695	0.580086	0.705572
Niben101Scf00211g00029.1	44	K	sp|P10111|PPIA_RAT Peptidylprolyl cistrans isomerase A IPR002130 (Cyclophilintype peptidylprolyl cistrans isomerase domain), IPR024936 (Cyclophilintype peptidylprolyl cistrans isomerase), IPR029000 (Cyclophilinlike domain) GO:0000413 (protein peptidylprolyl isomerization), GO:0003755 (peptidylprolyl cistrans isomerase activity), GO:0006457 (protein folding)	1	3.61861e-05	113.93	ALCTGEK(1)GVGR	2	-0.19842	16	0.744	1.216	1.145	-1.498	1.204	1.693	0.246	0.974	0.924	-0.296	-1.984	-1.949	-1.525	-2.146	-1.624	-1.242	2.22	1.899	1.67481	2.32302	2.21146	0.354044	2.30378	3.23328	1.18591	1.96428	1.89737	0.814508	0.252788	0.258996	0.34748	0.225938	0.324435	0.422786	4.65893	3.72955	0.770695	0.580086	0.705572
Niben101Scf00260g00003.1	132	K	sp|Q9SYT0|ANXD1_ARATH Annexin D1 IPR001464 (Annexin) GO:0005509 (calcium ion binding), GO:0005544 (calciumdependent phospholipid binding)	1	8.22208e-06	81.346	K(1)SLEEDVAYHSTGEHR	4	1.3174	7	-0.946	-0.932	-1.073	-0.9	-0.846	-1.002	-0.506	-0.353	-0.591	1.8	1.435	-0.865	1.32	1.684	0.985	1.788	-0.78	-0.219	0.51907	0.524131	0.47533	0.535887	0.556325	0.499307	0.704172	0.782954	0.663883	3.4822	2.70382	0.549046	2.49666	3.21318	1.97931	3.45336	0.582367	0.859161	0.885408	0.890965	0.844037
Niben101Scf00262g05007.1	253	K	sp|O24473|IF2B_WHEAT Eukaryotic translation initiation factor 2 subunit beta IPR002735 (Translation initiation factor IF2/IF5) GO:0003743 (translation initiation factor activity), GO:0006413 (translational initiation)	1	0.00160124	75.819	SVAPIK(1)AGFVAR	2	1.3635	6	-1.727	-0.658	-1.501	-0.906	-0.602	-1.464	-0.17	0.296	-1.128	1.837	1.784	1.466	-0.457	1.45	1.189	1.033	0.48	-0.923	0.302079	0.633756	0.353308	0.533663	0.65884	0.362487	0.888843	1.22774	0.45755	3.57266	3.4438	2.76255	0.7285	2.73208	2.27995	2.04627	1.39474	0.527411	0.935134	0.425961	1.41421
Niben101Scf00268g02013.1	8	K	sp|Q8R2P1|KLH25_MOUSE Kelchlike protein 25 IPR015915 (Kelchtype beta propeller) GO:0005515 (protein binding)	1	0.00214228	70.056	AATIQGK(1)WIK	2	1.489	2	-0.423	-0.823	-1.295	-0.113	-0.867	-0.703	-0.388	-0.274	0.561	0.251	0.246	0.708	0.679	0.055	0.571	0.128	0.52	1.166	0.745872	0.565265	0.407536	0.924663	0.548286	0.614293	0.764188	0.827023	1.47529	1.19003	1.18591	1.63354	1.60103	1.03886	1.48555	1.09278	1.43396	2.24389	0.929701	0.890017	0.98289
Niben101Scf00369g07017.1	92	K	sp|Q9SW09|RS101_ARATH 40S ribosomal protein S101 IPR005326 (Plectin/S10, Nterminal)	1	1.8203e-09	98.508	TYLNLPSEIVPATLK(1)K	3	-0.037318	5	-0.368	-0.58	-1.287	-2.062	-1.983	-1.133	-0.166	-1.248	-1.458	2.564	3.201	-1.153	2.714	2.631	2.315	-1.011	-0.249	-0.728	0.774856	0.668964	0.409802	0.239484	0.252963	0.455967	0.89131	0.421031	0.363997	5.91345	9.19596	0.449689	6.56138	6.19455	4.97605	0.496202	0.841479	0.60374	0.700558	0.680248	0.781897
Niben101Scf00369g11018.1	82	K	sp|Q6DUX3|TCTP_SOLLC Translationallycontrolled tumor protein homolog IPR018105 (Translationally controlled tumour protein)	1	0.0146058	85.862	K(1)QFVTFMK	2	-0.47509	2	-0.392	-0.317	-0.456	-0.363	-0.312	-0.056	-0.365	-0.286	-0.508	0.366	-0.023	0.271	1.134	0.76	-0.226	0.045	-0.031	0.76	0.762072	0.802737	0.729005	0.777546	0.805524	0.961927	0.776469	0.820173	0.703197	1.28877	0.984184	1.20664	2.19466	1.69349	0.855002	1.03168	0.978742	1.69349	0.966935	1.40626	0.949885
Niben101Scf00414g06008.1	173	K	sp|Q1CZI7|HTPG_MYXXD Chaperone protein HtpG IPR001404 (Heat shock protein Hsp90 family) GO:0005524 (ATP binding), GO:0006457 (protein folding), GO:0006950 (response to stress), GO:0051082 (unfolded protein binding)	1	0.00466597	64.927	GTK(1)ITLFLK	3	1.0088	6	-0.973	-0.704	-0.275	-0.378	-1.092	-0.934	-0.01	-2.11	-1.011	2.518	2.087	1.727	1.76	1.34	1.011	-0.761	-1.283	-0.913	0.509446	0.613868	0.82645	0.769504	0.469111	0.523405	0.993092	0.231647	0.496202	5.72787	4.24864	3.31039	3.38698	2.53151	2.01531	0.590087	0.41094	0.53108	0.906301	0.894305	0.920951
Niben101Scf00414g06008.1	278	K	sp|Q1CZI7|HTPG_MYXXD Chaperone protein HtpG IPR001404 (Heat shock protein Hsp90 family) GO:0005524 (ATP binding), GO:0006457 (protein folding), GO:0006950 (response to stress), GO:0051082 (unfolded protein binding)	1	5.19893e-11	112.71	LVSATK(1)EGLK	3	1.0978	41	0.498	0.813	0.388	0.556	1.759	0.462	0.413	0.281	0.122	0.411	0.296	0.498	-2.327	-2.511	0.367	-3.822	0.935	0.86	1.41225	1.75686	1.30858	1.47019	3.38463	1.37745	1.33145	1.21504	1.08824	1.32961	1.22774	1.41225	0.199298	0.175434	1.28967	0.0707072	1.91189	1.81504	0.906301	0.894305	0.920951
Niben101Scf00414g06008.1	54	K	sp|Q1CZI7|HTPG_MYXXD Chaperone protein HtpG IPR001404 (Heat shock protein Hsp90 family) GO:0005524 (ATP binding), GO:0006457 (protein folding), GO:0006950 (response to stress), GO:0051082 (unfolded protein binding)	1	3.16835e-05	127.02	IRFESLTDK(1)SK	3	0.81511	59	-0.429	-0.292	-0.788	-0.744	-0.856	-0.728	-0.297	-0.353	-0.402	1.002	0.598	0.425	0.239	0.33	0.124	0.792	0.659	0.72	0.742776	0.816769	0.579146	0.597082	0.552482	0.60374	0.813943	0.782954	0.756808	2.00277	1.51362	1.34257	1.18017	1.25701	1.08975	1.73147	1.57899	1.64718	0.906301	0.894305	0.920951
Niben101Scf00440g01007.1	5	K	sp|Q42521|DCE1_ARATH Glutamate decarboxylase 1 IPR015424 (Pyridoxal phosphatedependent transferase)	1	8.54295e-41	172.66	VLSK(1)TASESDVSVHSTFASR	3	0.0023986	27	-0.505	-0.28	-0.555	-0.122	-0.063	-0.212	-0.865	-0.902	-0.951	0.721	0.563	0.325	0.388	0.483	0.37	0.62	0.608	0.375	0.70466	0.823591	0.680657	0.918913	0.957271	0.86334	0.549046	0.535144	0.517274	1.64832	1.47734	1.25266	1.30858	1.39765	1.29235	1.53688	1.52414	1.29684	0.704719	0.689047	1.33985
Niben101Scf00472g03019.1	146	K	AT1G10940.2 Protein kinase superfamily protein LENGTH=371 IPR011009 (Protein kinaselike domain) GO:0004672 (protein kinase activity), GO:0004674 (protein serine/threonine kinase activity), GO:0005524 (ATP binding), GO:0006468 (protein phosphorylation), GO:0016772 (transferase activity, transferring phosphoruscontaining groups)	1	1.71336e-07	93.5	PK(1)STVGTPAYIAPEVLSR	3	0.85677	10	-2.318	-2.271	-1.717	-1.228	-1.59	-2.499	-2.514	1.628	0.54	1.829	1.941	1.448	1.924	1.193	1.245	2.161	2.433	-2.206	0.200545	0.207186	0.304181	0.426909	0.332171	0.176899	0.17507	3.09084	1.45397	3.55291	3.83972	2.7283	3.79474	2.28628	2.37019	4.47225	5.40015	0.216734	1.03305	0.765542	1.21785
Niben101Scf00501g02005.1	159	K	sp|Q9Y2G4|ANKR6_HUMAN Ankyrin repeat domaincontaining protein 6 IPR003903 (Ubiquitin interacting motif), IPR013083 (Zinc finger, RING/FYVE/PHDtype), IPR020683 (Ankyrin repeatcontaining domain) GO:0005515 (protein binding), GO:0008270 (zinc ion binding)	1	0.00188809	60.509	K(1)VWVVVLPCGSR	3	-2.659	4	-0.694	-0.651	-1.755	-1.194	-0.042	-1.823	0.278	-0.3	-0.544	0.399	-0.408	1.898	2.156	-0.109	1.96	-0.72	-0.241	1.789	0.618138	0.636839	0.296273	0.437089	0.971307	0.282633	1.21251	0.812252	0.685867	1.31859	0.753667	3.72696	4.45677	0.927231	3.89062	0.607097	0.846159	3.45575	0.61401	0.738327	0.843815
Niben101Scf00593g01002.1	747	K	sp|P20431|PMA3_ARATH ATPase 3, plasma membranetype IPR001757 (Ptype ATPase), IPR004014 (Cationtransporting Ptype ATPase, Nterminal), IPR023214 (HADlike domain), IPR023298 (Ptype ATPase, transmembrane domain) GO:0000166 (nucleotide binding), GO:0016021 (integral component of membrane), GO:0046872 (metal ion binding)	1	5.37885e-05	127.76	GHVESVVK(1)LK	2	1.4715	30	1.199	1.323	1.572	1.114	1.346	1.317	1.524	1.596	1.115	-1.798	-1.617	-1.672	-2.474	-3.312	-2.653	-0.396	1.051	0.766	2.2958	2.50186	2.97317	2.16445	2.54206	2.49147	2.87587	3.02304	2.16595	0.287573	0.326013	0.313818	0.179991	0.100691	0.158989	0.759962	2.07197	1.70055	0.996253	0.986602	0.959183
Niben101Scf00635g01010.1	123	K	emb|CDY45164.1| BnaA06g33680D [Brassica napus]	1	9.37676e-10	76.109	DTK(1)APTPAPAAADTDETK	3	-0.1581	20	1.249	1.833	1.109	1.152	-2.079	1.002	1.556	1.209	1.254	1.245	-2.523	0.737	-0.056	-1.422	-2.606	0.492	-2.588	-1.564	2.37677	3.56277	2.15696	2.22222	0.236678	2.00277	2.94037	2.31177	2.38502	2.37019	0.173981	1.66671	0.961927	0.373195	0.164254	1.40639	0.166316	0.338212	1.15836	0.986377	0.961433
Niben101Scf00635g01010.1	21	K	emb|CDY45164.1| BnaA06g33680D [Brassica napus]	1	2.06902e-07	64.266	K(1)TAGEEASTADLFSSAK	2	-0.027269	4	-1.168	-0.379	-0.727	0.366	-0.869	-0.793	-0.038	0.007	-0.342	1.449	1.455	1.355	1.28	-0.446	-0.934	-0.314	-0.048	0.147	0.445038	0.76897	0.604159	1.28877	0.547526	0.577143	0.974004	1.00486	0.788947	2.73019	2.74157	2.55797	2.42839	0.734075	0.523405	0.804408	0.967276	1.10726	1.15836	0.986377	0.961433
Niben101Scf00635g01010.1	138	K	emb|CDY45164.1| BnaA06g33680D [Brassica napus]	1	2.15517e-17	99.774	APTPAPAAADTDETK(1)APAPAPAAADTEETK	3	-0.2865	13	0.997	0.595	0.718	1.647	1.06	0.95	1.217	1.429	0.995	-2.352	-1.167	0.324	-1.799	0.059	-2.192	0.201	0.068	-2.75	1.99585	1.51047	1.6449	3.13182	2.08493	1.93187	2.32463	2.6926	1.99308	0.195874	0.445346	1.2518	0.287374	1.04174	0.218848	1.14949	1.04826	0.148651	1.15836	0.986377	0.961433
Niben101Scf00671g00011.1	74	K	sp|P93047|HMGB3_ARATH High mobility group B protein 3 IPR009071 (High mobility group box domain)	1	0.00201454	80.688	APYIAK(1)AEK	2	0.3074	13	1.389	1.462	1.591	-1.033	1.274	1.246	1.838	1.783	-1.821	-1.034	-1.486	-1.704	-1.227	-1.153	-0.881	-0.944	0.348	0.353	2.61897	2.7549	3.01258	0.488693	2.41831	2.37183	3.57514	3.44141	0.283025	0.488354	0.357001	0.306934	0.427205	0.449689	0.542991	0.51979	1.27279	1.27721	0.590772	0.82342	1.01572
Niben101Scf00675g03010.1	291	K	sp|Q9C9X3|ANXD5_ARATH Annexin D5 IPR001464 (Annexin) GO:0005509 (calcium ion binding), GO:0005544 (calciumdependent phospholipid binding)	1	6.67304e-08	96.143	K(1)SLNDAVHSETSGDYR	3	0.25262	7	-1.213	-0.612	-0.739	-0.68	-0.286	-1.117	-0.888	-0.771	-0.289	1.551	1.775	1.242	1.278	1.035	0.804	-0.05	-0.294	-0.748	0.431371	0.654289	0.599155	0.624165	0.820173	0.461052	0.540363	0.586011	0.818469	2.9302	3.42238	2.36526	2.42503	2.04911	1.74594	0.965936	0.815637	0.595428	0.72964	0.74384	0.770535
Niben101Scf00687g03008.1	63	K	sp|P62980|RS27A_SOLLC Ubiquitin40S ribosomal protein S27a IPR011332 (Zincbinding ribosomal protein) GO:0003735 (structural constituent of ribosome), GO:0005622 (intracellular), GO:0005840 (ribosome), GO:0006412 (translation)	1	3.79138e-06	81.92	CGLTYVYNK(1)AGAD	2	0.46139	7	-1.068	-0.85	-1.879	1.524	-0.392	-1.679	-0.789	-1.369	-0.697	1.597	-0.133	1.019	1.316	0.108	1.013	1.742	1.957	-1.42	0.47698	0.554785	0.271872	2.87587	0.762072	0.312299	0.578745	0.38716	0.616854	3.02514	0.911933	2.02651	2.48975	1.07773	2.0181	3.34499	3.88254	0.373712	1.38097	1.21292	1.08877
Niben101Scf00687g03008.1	24	K	sp|P62980|RS27A_SOLLC Ubiquitin40S ribosomal protein S27a IPR011332 (Zincbinding ribosomal protein) GO:0003735 (structural constituent of ribosome), GO:0005622 (intracellular), GO:0005840 (ribosome), GO:0006412 (translation)	1	8.92812e-08	143.7	VDDSGK(1)VQR	2	0.28599	19	-5.404	-5.346	-5.52	2.37	-4.356	3.187	-5.694	-4.992	-5.317	3.367	3.849	3.834	2.974	3.277	3.664	3.122	3.159	3.825	0.0236175	0.0245863	0.0217929	5.16941	0.048833	9.10715	0.0193168	0.0314238	0.0250855	10.3173	14.41	14.261	7.85712	9.69338	12.6758	8.70594	8.9321	14.1723	1.38097	1.21292	1.08877
Niben101Scf00687g03008.1	10	K	sp|P62980|RS27A_SOLLC Ubiquitin40S ribosomal protein S27a IPR011332 (Zincbinding ribosomal protein) GO:0003735 (structural constituent of ribosome), GO:0005622 (intracellular), GO:0005840 (ribosome), GO:0006412 (translation)	1	0.000209795	90.15	VK(1)LAVLQFYK	2	1.8239	10	-2.094	0.527	-1.513	-1.892	-2.061	-1.855	-2.017	1.597	-1.717	1.551	1.255	1.298	1.388	1.454	1.244	2.178	-0.903	1.559	0.23423	1.44093	0.350382	0.269433	0.23965	0.276433	0.247071	3.02514	0.304181	2.9302	2.38667	2.45888	2.61716	2.73967	2.36854	4.52526	0.534774	2.9465	1.38097	1.21292	1.08877
Niben101Scf00700g05004.1	42	K	sp|Q96262|PCAP1_ARATH Plasma membraneassociated cationbinding protein 1 IPR008469 (DREPP family) GO:0046658 (anchored component of plasma membrane), GO:0051716 (cellular response to stimulus)	1	4.9959e-05	128.81	EQYSK(1)EFDEK	3	-0.83844	35	0.859	0.724	0.546	1.07	0.836	0.201	0.629	0.911	1.18	-0.214	-0.192	-0.415	-1.052	-0.8	-1.138	-1.022	-1.121	-1.003	1.81378	1.65176	1.46003	2.09943	1.78509	1.14949	1.54649	1.88035	2.26577	0.862144	0.875391	0.750019	0.482299	0.574349	0.454389	0.492433	0.459775	0.498961	1.35671	1.22701	1.18616
Niben101Scf00700g05004.1	173	K	sp|Q96262|PCAP1_ARATH Plasma membraneassociated cationbinding protein 1 IPR008469 (DREPP family) GO:0046658 (anchored component of plasma membrane), GO:0051716 (cellular response to stimulus)	1	5.46679e-13	57.548	K(1)EEEPAPAPAPAPAPAPAPAPAPAPAAAPAAEVAPAEVAPAADVAPAK	4	0.043674	6	3.14	3.011	2.665	-1.84	3.422	-2.481	2.542	3.164	-2.47	-2.387	-1.67	-0.841	-1.428	-1.12	-0.991	-0.763	-0.784	-1.169	8.81524	8.06123	6.34227	0.279322	10.7183	0.17912	5.82396	8.96311	0.180491	0.19118	0.314253	0.558256	0.371646	0.460094	0.503129	0.58927	0.580754	0.444729	1.35671	1.22701	1.18616
Niben101Scf00739g04026.1	115	K	sp|Q86JD4|SEC11_DICDI Signal peptidase complex catalytic subunit sec11 IPR001733 (Peptidase S26B, eukaryotic signal peptidase), IPR015927 (Peptidase S24/S26A/S26B/S26C), IPR028360 (Peptidase S24/S26, betaribbon domain) GO:0006465 (signal peptide processing), GO:0008233 (peptidase activity), GO:0016020 (membrane)	1	2.90772e-45	188.04	QDTGEVNVLTK(1)GDNNFGDDR	3	-0.40078	16	-0.235	-0.472	-0.194	-0.218	-0.099	-0.203	-4.63	0.485	-3.704	1.199	1.283	0.875	1.007	1.059	1.144	0.833	0.957	0.913	0.849685	0.720964	0.874179	0.859756	0.93368	0.868742	0.040386	1.39959	0.0767335	2.2958	2.43344	1.83401	2.00973	2.08349	2.20993	1.78139	1.94127	1.88296	0.749555	0.690151	0.666872
Niben101Scf00781g06018.1	8	K	AT5G05170.1 Cellulose synthase family protein LENGTH=1065 IPR005150 (Cellulose synthase), IPR013083 (Zinc finger, RING/FYVE/PHDtype), IPR029044 (Nucleotidediphosphosugar transferases) GO:0016020 (membrane), GO:0016760 (cellulose synthase (UDPforming) activity), GO:0030244 (cellulose biosynthetic process)	1	0.000457515	81.017	MDPEADVK(1)GK	2	0.73157	21	0.056	-0.061	0.234	0.303	-1.921	-1.694	0.224	0.448	0.534	1.656	1.152	0.928	0.347	0.619	0.555	0.674	-2.028	-2.025	1.03958	0.958599	1.17609	1.23371	0.264071	0.309069	1.16797	1.36415	1.44794	3.15142	2.22222	1.90264	1.27191	1.53581	1.46917	1.59549	0.245195	0.245705	0.437981	2.30826	0.677835
Niben101Scf00781g06018.1	209	K	AT5G05170.1 Cellulose synthase family protein LENGTH=1065 IPR005150 (Cellulose synthase), IPR013083 (Zinc finger, RING/FYVE/PHDtype), IPR029044 (Nucleotidediphosphosugar transferases) GO:0016020 (membrane), GO:0016760 (cellulose synthase (UDPforming) activity), GO:0030244 (cellulose biosynthetic process)	1	0.00376914	47.548	EFGSPGLGNVAWK(1)ER	3	1.9846	3	-0.418	-0.477	-0.508	-0.543	-0.598	-0.395	-0.685	-0.667	-0.584	0.581	-1.311	-1.343	2.847	-0.078	0.155	1.942	1.921	0.162	0.748461	0.71847	0.703197	0.686342	0.660669	0.760489	0.622006	0.629815	0.667112	1.49589	0.403041	0.3942	7.19503	0.94737	1.11342	3.84238	3.78685	1.11884	0.437981	2.30826	0.677835
Niben101Scf00781g06018.1	812	K	AT5G05170.1 Cellulose synthase family protein LENGTH=1065 IPR005150 (Cellulose synthase), IPR013083 (Zinc finger, RING/FYVE/PHDtype), IPR029044 (Nucleotidediphosphosugar transferases) GO:0016020 (membrane), GO:0016760 (cellulose synthase (UDPforming) activity), GO:0030244 (cellulose biosynthetic process)	1	0.00129045	57.973	RPAFK(1)GSAPINLSDR	3	-0.86747	8	0.026	0.181	-0.057	-0.862	-1.607	-0.917	0.26	-1.182	-0.43	1.602	-0.896	-0.637	0.763	-0.038	0.84	1.259	0.892	0.805	1.01819	1.13367	0.961261	0.550189	0.32828	0.529609	1.19748	0.44074	0.742262	3.03564	0.537375	0.643049	1.69702	0.974004	1.79005	2.3933	1.85575	1.74715	0.437981	2.30826	0.677835
Niben101Scf00781g06018.1	477	K	AT5G05170.1 Cellulose synthase family protein LENGTH=1065 IPR005150 (Cellulose synthase), IPR013083 (Zinc finger, RING/FYVE/PHDtype), IPR029044 (Nucleotidediphosphosugar transferases) GO:0016020 (membrane), GO:0016760 (cellulose synthase (UDPforming) activity), GO:0030244 (cellulose biosynthetic process)	1	0.0318793	50.353	INALVAK(1)AQK	2	-0.44019	1	0.251	0.121	0.163	-0.131	-0.032	-0.526	-0.899	-0.917	-0.272	0.332	-0.358	-0.12	0.401	0.397	0.721	0.134	0.377	0.359	1.19003	1.08749	1.11961	0.913198	0.978063	0.694478	0.536258	0.529609	0.828171	1.25876	0.780245	0.920188	1.32042	1.31677	1.64832	1.09733	1.29864	1.28254	0.437981	2.30826	0.677835
Niben101Scf00820g02005.1	305	K	sp|Q9LHP4|RCH2_ARATH Receptorlike protein kinase 2 IPR001611 (Leucinerich repeat), IPR011009 (Protein kinaselike domain), IPR013210 (Leucinerich repeatcontaining Nterminal, type 2), IPR013320 (Concanavalin Alike lectin/glucanase domain), IPR025875 (Leucine rich repeat 4) GO:0004672 (protein kinase activity), GO:0004674 (protein serine/threonine kinase activity), GO:0005515 (protein binding), GO:0…	1	0.000762513	74.237	GVLNDSTK(1)VAVK	2	0.71479	16	-0.78	-0.72	-0.872	0.532	-0.766	-1.152	-0.708	-0.294	-1.693	1.249	1.644	1.184	-1.018	0.722	1.015	1.337	-0.948	1.266	0.582367	0.607097	0.546389	1.44593	0.588046	0.450001	0.612168	0.815637	0.309283	2.37677	3.12531	2.27206	0.4938	1.64947	2.0209	2.52625	0.518351	2.40494	0.964588	0.509958	1.07311
Niben101Scf00820g02005.1	460	K	sp|Q9LHP4|RCH2_ARATH Receptorlike protein kinase 2 IPR001611 (Leucinerich repeat), IPR011009 (Protein kinaselike domain), IPR013210 (Leucinerich repeatcontaining Nterminal, type 2), IPR013320 (Concanavalin Alike lectin/glucanase domain), IPR025875 (Leucine rich repeat 4) GO:0004672 (protein kinase activity), GO:0004674 (protein serine/threonine kinase activity), GO:0005515 (protein binding), GO:0…	1	3.38377e-05	70.615	GTMGHIAPEYLSTGK(1)SSEK	3	0.41164	14	-0.637	-0.832	0.127	0.336	-0.833	-1.05	-1.7	-0.886	-1.005	1.264	1.563	0.808	0.179	0.626	-0.828	0.861	1.186	0.82	0.643049	0.56175	1.09202	1.26225	0.561361	0.482968	0.307786	0.541112	0.49827	2.40161	2.95468	1.75078	1.1321	1.54328	0.56331	1.8163	2.27521	1.76541	0.964588	0.509958	1.07311
Niben101Scf00839g00001.1	919	K	ref|XP_007047241.1| TUDORSN protein 1 isoform 2, partial [Theobroma cacao] gb|EOX91398.1| TUDORSN protein 1 isoform 2, partial [Theobroma cacao]	1	8.07218e-06	82.01	LYQNSEADEPYSYGK(1)SR	3	0.37759	9	-0.983	-1.691	0.457	-1.192	-1.804	-2.166	-1.353	-1.029	-1.177	1.975	1.164	1.529	1.548	2.041	1.927	1.265	-1.896	1.385	0.505927	0.309712	1.37268	0.437696	0.286379	0.222828	0.391477	0.49005	0.44227	3.93128	2.24078	2.88586	2.92411	4.11531	3.80264	2.40327	0.268687	2.61172	0.962043	0.872392	1.11429
Niben101Scf00851g02012.1	140	K	sp|Q9SR06|CLP1_ARATH Protein CLP1 homolog IPR010655 (PremRNA cleavage complex II Clp1), IPR027417 (Ploop containing nucleoside triphosphate hydrolase)	1	0.000114038	69.331	VVVVGPTDSGK(1)STLSR	3	0.020006	2	0.247	-0.041	-1.822	0.563	-0.111	-0.222	-0.536	-0.524	-0.352	1.713	0.195	0.766	-0.593	0.542	0.465	0.242	-0.187	-0.346	1.18674	0.971981	0.282829	1.47734	0.925946	0.857376	0.68968	0.695441	0.783497	3.27842	1.14472	1.70055	0.662963	1.45599	1.38032	1.18263	0.87843	0.786762	1.16434	1.26498	1.49711
Niben101Scf00859g01014.1	701	K	sp|Q3IRQ4|LEUC_NATPD 3isopropylmalate dehydratase large subunit IPR015937 (Aconitase/isopropylmalate dehydratase) GO:0008152 (metabolic process)	1	7.01981e-40	152.47	STYEAITK(1)GNTMWNELSVPTAK	3	0.59455	19	1.332	1.723	1.733	1.778	1.933	1.589	1.693	1.939	1.494	-1.468	0.222	-0.187	-3.145	-1.772	-1.85	-2.492	-2.023	-2.499	2.51751	3.30122	3.32418	3.4295	3.81848	3.00841	3.23328	3.8344	2.81669	0.361483	1.16635	0.87843	0.113047	0.292803	0.277392	0.17776	0.246046	0.176899	0.685838	0.954387	0.80689
Niben101Scf00893g01019.1	54	K	AT2G16370.1 thymidylate synthase 1 LENGTH=519 IPR000398 (Thymidylate synthase), IPR012262 (Bifunctional dihydrofolate reductase/thymidylate synthase), IPR023451 (Thymidylate synthase/dCMP hydroxymethylase domain), IPR024072 (Dihydrofolate reductaselike domain) GO:0004146 (dihydrofolate reductase activity), GO:0004799 (thymidylate synthase activity), GO:0006231 (dTMP biosynthetic process), GO:0006…	1	3.43867e-07	115.91	FFK(1)GITGTTSDPSKK	3	2.3567	28	-0.671	-0.683	-2.176	-1.968	-3.103	-0.593	-1.863	-0.917	-1.161	1.682	1.798	1.902	1.552	1.737	1.542	1.12	0.832	0.971	0.628071	0.622869	0.221288	0.255607	0.116387	0.662963	0.274904	0.529609	0.447202	3.20872	3.47738	3.73731	2.93223	3.33341	2.91198	2.17347	1.78015	1.9602	0.988794	0.955414	0.503316
Niben101Scf00978g08004.1	176	K	sp|Q00766|PHS1_DICDI Glycogen phosphorylase 1 IPR000811 (Glycosyl transferase, family 35) GO:0004645 (phosphorylase activity), GO:0005975 (carbohydrate metabolic process), GO:0008184 (glycogen phosphorylase activity), GO:0030170 (pyridoxal phosphate binding)	1	1.7224e-14	113.33	QIITK(1)AGQEEVAEDWLEK	3	-1.0565	12	2.127	1.788	1.56	-3.271	-4.504	1.968	-4.067	-4.903	-3.862	2.55	-3.928	2.055	2.331	2.275	2.54	2.329	1.555	1.457	4.36808	3.45336	2.94854	0.103593	0.0440718	3.91225	0.0596638	0.0334233	0.0687737	5.85634	0.0656983	4.15544	5.03154	4.83998	5.81589	5.02457	2.93834	2.74537	0.919418	0.932198	0.960047
Niben101Scf00983g02001.1	386	K	AT1G54340.1 isocitrate dehydrogenase LENGTH=416 IPR004790 (Isocitrate dehydrogenase NADPdependent), IPR024084 (Isopropylmalate dehydrogenaselike domain) GO:0000287 (magnesium ion binding), GO:0004450 (isocitrate dehydrogenase (NADP+) activity), GO:0006102 (isocitrate metabolic process), GO:0016616 (oxidoreductase activity, acting on the CHOH group of donors, NAD or NADP as acceptor), GO:0051287 (…	1	4.72046e-07	121.24	DLALIIHGSK(1)LSR	2	-1.8091	37	0.651	0.468	0.497	0.873	0.985	0.215	1.025	1.699	0.684	0.132	-0.04	-5.946	-0.28	-0.104	-0.195	-0.401	0.036	-0.298	1.57026	1.38319	1.41128	1.83147	1.97931	1.1607	2.03496	3.24676	1.60659	1.09581	0.972655	0.0162209	0.823591	0.93045	0.873573	0.757333	1.02527	0.813379	0.966188	1.0019	1.00631
Niben101Scf01017g03006.1	388	K	AT1G05675.1 UDPGlycosyltransferase superfamily protein LENGTH=453 IPR002213 (UDPglucuronosyl/UDPglucosyltransferase) GO:0008152 (metabolic process), GO:0016758 (transferase activity, transferring hexosyl groups)	1	3.19325e-05	115.57	VEVGK(1)DGVITR	2	0.302	27	0.178	0.233	0.015	0.305	0.271	0.039	0.259	0.033	-0.214	0.513	-0.212	-0.259	-0.037	-0.057	-0.328	-0.404	-0.123	-0.212	1.13131	1.17528	1.01045	1.23542	1.20664	1.0274	1.19665	1.02314	0.862144	1.42701	0.86334	0.835667	0.97468	0.961261	0.79664	0.75576	0.918276	0.86334	1.4408	1.3652	1.36967
Niben101Scf01033g03005.1	56	K	sp|Q84MB3|ACCH1_ARATH 1aminocyclopropane1carboxylate oxidase homolog 1 IPR005123 (Oxoglutarate/irondependent dioxygenase), IPR026992 (Nonhaem dioxygenase Nterminal domain), IPR027443 (Isopenicillin N synthaselike) GO:0016491 (oxidoreductase activity), GO:0016706 (oxidoreductase activity, acting on paired donors, with incorporation or reduction of molecular oxygen, 2oxoglutarate as one donor, and …	1	4.25873e-05	74.618	TRPGYK(1)HSIPVVDFSAPR	3	-1.1319	5	-0.432	-1.351	-1.275	-0.893	-0.184	-0.994	0.028	-0.68	-0.172	1.652	2.226	1.963	1.533	1.34	0.386	0.136	-1.652	-1.631	0.741234	0.39202	0.413225	0.538493	0.880259	0.502084	1.0196	0.624165	0.887611	3.14269	4.67835	3.89872	2.89387	2.53151	1.30677	1.09885	0.318199	0.322864	1.03757	1.01418	0.996595
Niben101Scf01053g00006.1	3	K	sp|Q6H4R6|HAK23_ORYSJ Potassium transporter 23 IPR003855 (Potassium transporter) GO:0015079 (potassium ion transmembrane transporter activity), GO:0016020 (membrane), GO:0071805 (potassium ion transmembrane transport)	1	3.95512e-31	200.77	GK(1)GEIEESSSTVGLLK	3	1.1339	29	-0.057	-0.715	-0.479	0.203	0.378	0.292	-0.929	-1.434	-0.737	1.316	1.455	0.934	0.051	-0.151	-0.117	0.055	0.289	-0.355	0.961261	0.609205	0.717475	1.15109	1.29954	1.22434	0.525222	0.370103	0.599986	2.48975	2.74157	1.91057	1.03598	0.900626	0.922103	1.03886	1.22179	0.78187	1.22783	1.28445	1.46074
Niben101Scf01063g04003.1	18	K	sp|P0CR79|HSE1_CRYNB Class E vacuolar proteinsorting machinery protein HSE1 IPR008942 (ENTH/VHS), IPR014645 (Target of Myb protein 1) GO:0005622 (intracellular), GO:0006886 (intracellular protein transport)	1	3.059e-06	125.97	LK(1)IGGTEVGQK	2	-0.92506	30	-0.518	-0.743	-0.648	-0.338	-1.186	-1.053	-0.605	-0.794	-1.263	0.885	1.081	0.64	0.915	0.424	0.529	0.705	1.064	0.905	0.698339	0.597496	0.638164	0.791137	0.43952	0.481965	0.657471	0.576743	0.416677	1.84676	2.1155	1.55833	1.88557	1.34164	1.44293	1.63014	2.09072	1.87254	0.837053	0.615089	0.813545
Niben101Scf01068g05007.1	102	K	sp|Q9PTW9|PSA7_CARAU Proteasome subunit alpha type7 IPR000426 (Proteasome alphasubunit, Nterminal domain), IPR001353 (Proteasome, subunit alpha/beta), IPR029055 (Nucleophile aminohydrolases, Nterminal) GO:0004175 (endopeptidase activity), GO:0004298 (threoninetype endopeptidase activity), GO:0005839 (proteasome core complex), GO:0006511 (ubiquitindependent protein catabolic process), GO:0019773 (…	1	0.00120786	62.162	LYK(1)EPIPVTQLVR	3	0.40322	9	-0.75	1.305	-1.511	-0.84	-1.728	-2.261	-0.767	-1.894	-1.387	1.568	1.409	1.168	0.984	1.61	-0.489	1.156	1.082	1.346	0.594604	2.47084	0.350868	0.558644	0.30187	0.208627	0.587638	0.26906	0.382359	2.96493	2.65553	2.247	1.97794	3.05252	0.712519	2.22839	2.11697	2.54206	0.879002	0.905247	0.85341
Niben101Scf01068g05007.1	51	K	sp|Q9PTW9|PSA7_CARAU Proteasome subunit alpha type7 IPR000426 (Proteasome alphasubunit, Nterminal domain), IPR001353 (Proteasome, subunit alpha/beta), IPR029055 (Nucleophile aminohydrolases, Nterminal) GO:0004175 (endopeptidase activity), GO:0004298 (threoninetype endopeptidase activity), GO:0005839 (proteasome core complex), GO:0006511 (ubiquitindependent protein catabolic process), GO:0019773 (…	1	3.07742e-05	79.614	K(1)LPSILVDEASVQK	3	-1.5214	6	-2.046	-0.357	-0.345	-0.943	-1.761	-1.592	-0.173	-1.549	-1.641	2.423	2.242	2.08	1.861	2.111	1.688	-0.509	-1.054	-0.437	0.242155	0.780786	0.787308	0.52015	0.295044	0.331711	0.886996	0.341747	0.320634	5.36285	4.73052	4.22807	3.63259	4.31991	3.2221	0.702709	0.481631	0.738669	0.879002	0.905247	0.85341
Niben101Scf01085g04007.1	205	K	AT2G30490.1 cinnamate4hydroxylase LENGTH=505 IPR001128 (Cytochrome P450) GO:0005506 (iron ion binding), GO:0016705 (oxidoreductase activity, acting on paired donors, with incorporation or reduction of molecular oxygen), GO:0020037 (heme binding), GO:0055114 (oxidationreduction process)	1	6.85881e-05	79.614	RFENEDDPLFNK(1)LK	3	-0.021772	4	1.527	1.455	1.055	0.064	-0.152	0.385	-0.814	-0.234	-0.454	0.096	-0.084	-1.406	-0.556	-0.763	0.591	-0.034	-1.265	0.589	2.88186	2.74157	2.07772	1.04536	0.900002	1.30586	0.568803	0.850274	0.730016	1.06881	0.943438	0.377356	0.680185	0.58927	1.50629	0.976709	0.416099	1.5042	1.00211	0.764177	1.04695
Niben101Scf01150g04004.1	271	K	sp|Q30ZN0|F16PA_DESAG Fructose1,6bisphosphatase class 1 IPR000146 (Fructose1,6bisphosphatase class 1/Sedoheputulose1,7bisphosphatase) GO:0005975 (carbohydrate metabolic process), GO:0042132 (fructose 1,6bisphosphate 1phosphatase activity), GO:0042578 (phosphoric ester hydrolase activity)	1	2.42715e-07	90.707	TLLYGGIFLYPADK(1)K	3	0.76703	6	1.955	1.524	1.322	2.033	2.662	2.016	-0.03	-1.321	-1.197	-1.257	-1.23	-1.26	0.246	-1.093	-1.173	-0.761	-1.401	-1.036	3.87716	2.87587	2.50012	4.09255	6.3291	4.04461	0.97942	0.400257	0.436181	0.418413	0.426317	0.417544	1.18591	0.468786	0.443498	0.590087	0.378667	0.487678	1.15672	1.09627	1.13388
Niben101Scf01150g04004.1	228	K	sp|Q30ZN0|F16PA_DESAG Fructose1,6bisphosphatase class 1 IPR000146 (Fructose1,6bisphosphatase class 1/Sedoheputulose1,7bisphosphatase) GO:0005975 (carbohydrate metabolic process), GO:0042132 (fructose 1,6bisphosphate 1phosphatase activity), GO:0042578 (phosphoric ester hydrolase activity)	1	2.0895e-13	143.25	NWDGPTSK(1)YVQNCK	2	-0.0848	27	1.036	1.188	1.198	1.024	0.75	1.155	0.727	0.954	0.567	0.659	1.13	-2.994	-2.751	0.315	-2.931	0.637	0.596	-3.26	2.05053	2.27837	2.29421	2.03355	1.68179	2.22684	1.65519	1.93724	1.48144	1.57899	2.18859	0.125521	0.148548	1.24401	0.131124	1.55509	1.51152	0.104386	1.15672	1.09627	1.13388
Niben101Scf01150g04004.1	220	K	sp|Q30ZN0|F16PA_DESAG Fructose1,6bisphosphatase class 1 IPR000146 (Fructose1,6bisphosphatase class 1/Sedoheputulose1,7bisphosphatase) GO:0005975 (carbohydrate metabolic process), GO:0042132 (fructose 1,6bisphosphate 1phosphatase activity), GO:0042578 (phosphoric ester hydrolase activity)	1	0.000371388	57.173	IYSVNEGNAK(1)NWDGPTSK	3	-0.59932	4	-0.527	-1.126	-0.089	1.76	-0.947	-1.333	-0.439	-0.196	-0.547	1.045	0.183	1.48	-0.626	-0.275	1.225	1.795	-0.952	-0.432	0.693996	0.458184	0.940174	3.38698	0.51871	0.396942	0.737646	0.872968	0.684442	2.06337	1.13524	2.78949	0.64797	0.82645	2.33755	3.47015	0.516915	0.741234	1.15672	1.09627	1.13388
Niben101Scf01155g01009.1	43	K	sp|P46512|CAH1_FLALI Carbonic anhydrase 1 IPR001765 (Carbonic anhydrase) GO:0004089 (carbonate dehydratase activity), GO:0008270 (zinc ion binding), GO:0015976 (carbon utilization)	1	2.29689e-22	166.92	K(1)LLSEK(1)NELEDAAVAK	3	0.15216	21	-0.434	-4.102	0.084	-0.141	0.081	-0.027	-0.485	0	-0.673	1.395	1.138	1.07	0.1	0.457	0.44	0.382	0.351	0.361	0.740207	0.0582338	1.05995	0.90689	1.05775	0.981459	0.714497	1	0.627201	2.62989	2.20076	2.09943	1.07177	1.37268	1.3566	1.30315	1.27544	1.28432	1.74771	0.200978	1.78945
Niben101Scf01181g00019.1	228	K	sp|Q8SRB0|GBLP_ENCCU Guanine nucleotidebinding protein subunit betalike protein IPR015943 (WD40/YVTN repeatlikecontaining domain), IPR020472 (Gprotein beta WD40 repeat) GO:0005515 (protein binding)	1	1.63997e-27	148.52	K(1)LYSLDAGSIIHALCFSPNR	3	2.9951	11	-1.67	-1.883	-1.644	-1.105	-1.663	-0.374	-1.492	-1.273	1.572	-0.866	3.672	-2.619	3.095	2.916	2.828	-1.329	-1.01	2.847	0.314253	0.271119	0.319968	0.464902	0.315782	0.77164	0.355519	0.413798	2.97317	0.548666	12.7462	0.162781	8.54452	7.54751	7.10089	0.398044	0.496546	7.19503	0.908539	0.931932	0.944731
Niben101Scf01181g00019.1	185	K	sp|Q8SRB0|GBLP_ENCCU Guanine nucleotidebinding protein subunit betalike protein IPR015943 (WD40/YVTN repeatlikecontaining domain), IPR020472 (Gprotein beta WD40 repeat) GO:0005515 (protein binding)	1	4.63513e-07	170.47	IWNLTNCK(1)LR	3	1.5498	22	-2.629	0.497	-2.909	-2.726	0.121	-0.164	-2.086	1.618	-0.102	1.109	0.984	0.557	0.732	0.714	0.725	1.167	1.219	1.171	0.161656	1.41128	0.133139	0.151144	1.08749	0.892547	0.235533	3.06949	0.93174	2.15696	1.97794	1.47121	1.66094	1.64035	1.6529	2.24544	2.32785	2.25168	0.908539	0.931932	0.944731
Niben101Scf01181g03001.1	527	K	sp|P27806|H1_WHEAT Histone H1 IPR011991 (Winged helixturnhelix DNAbinding domain), IPR020478 (AT hooklike) GO:0000786 (nucleosome), GO:0003677 (DNA binding), GO:0005634 (nucleus), GO:0006334 (nucleosome assembly)	1	7.49962e-05	99.283	LVVAYEELK(1)GK	2	0.80156	35	-0.209	-0.393	-0.25	-0.264	-0.256	-0.485	-0.33	-0.196	-0.501	0.992	0.902	0.61	0.41	0.503	0.112	-0.321	-0.151	-0.172	0.865137	0.761544	0.840896	0.832776	0.837406	0.714497	0.795536	0.872968	0.706617	1.98894	1.86865	1.52626	1.32869	1.41716	1.08073	0.800515	0.900626	0.887611	1.08296	1.15203	0.989808
Niben101Scf01338g05012.1	540	K	ref|XP_007033348.1| Decapping 5, putative isoform 2 [Theobroma cacao] gb|EOY04274.1| Decapping 5, putative isoform 2 [Theobroma cacao] IPR010920 (LikeSm (LSM) domain), IPR019050 (FDF domain), IPR025761 (FFD box), IPR025762 (DFDF domain), IPR025768 (TFG box)	1	0.000240541	75.89	K(1)IDVETFGDFSR	3	2.3492	4	-1.357	-1.308	-0.989	0.176	-0.231	-0.062	0.818	-0.023	-0.372	-0.785	1.099	-0.278	1.093	1.229	0.273	0.077	-0.367	1.006	0.390393	0.40388	0.503827	1.12975	0.852044	0.957935	1.76296	0.984184	0.772711	0.580352	2.14206	0.824734	2.13317	2.34404	1.20832	1.05482	0.775393	2.00834	0.521563	0.846822	1.45082
Niben101Scf01341g03006.1	665	K	AT2G15020.1 unknown protein; BEST Arabidopsis thaliana protein match is: unknown protein . LENGTH=526	1	1.89126e-14	112.17	LVEWCDEVDLPLIPGK(1)IF	3	-0.59315	9	2.145	-1.922	-1.183	2.034	1.807	0.855	3.635	3.516	2.733	-1.121	-2.532	-2.179	-0.978	-0.895	-2.278	-1.157	-1.883	-0.596	4.42292	0.263888	0.440435	4.09539	3.49914	1.80876	12.4235	11.4399	6.64837	0.459775	0.172899	0.220829	0.507683	0.537747	0.206183	0.448444	0.271119	0.661586	0.734634	0.722447	0.406135
Niben101Scf01371g01008.1	214	K	gb|AGI15525.1| collinsiaIIIlike protein, partial [Collinsia linearis]	1	0.00661704	42.257	K(1)SQLHEVLADNTSAK	3	-1.201	1	-1.511	0.098	-0.752	0.036	0.24	0.103	-0.132	-0.102	-0.337	-0.023	1.032	-0.37	1.071	0.361	0.745	-0.068	-0.632	0.242	0.350868	1.07029	0.59378	1.02527	1.18099	1.074	0.912565	0.93174	0.791686	0.984184	2.04486	0.773782	2.10089	1.28432	1.67597	0.95396	0.645281	1.18263	0.756138	1.55187	1.32536
Niben101Scf01418g03019.1	205	K	sp|Q2H4D0|SUB2_CHAGB ATPdependent RNA helicase SUB2 IPR001650 (Helicase, Cterminal), IPR014001 (Helicase superfamily 1/2, ATPbinding domain), IPR027417 (Ploop containing nucleoside triphosphate hydrolase) GO:0003676 (nucleic acid binding), GO:0005524 (ATP binding)	1	1.75776e-08	99.055	K(1)FMQDPMEIYVDDEAK	3	-0.85234	17	0.269	0.563	-0.085	-1.625	-0.016	-0.98	-1.4	-2.336	0.05	2.15	0.201	0.595	0.425	0.34	0.649	0.704	0.426	0.069	1.20497	1.47734	0.942785	0.32421	0.988971	0.50698	0.378929	0.198059	1.03526	4.43828	1.14949	1.51047	1.34257	1.26576	1.56808	1.62902	1.3435	1.04899	0.980267	1.05249	0.930966
Niben101Scf01438g08004.1	429	K	sp|Q05001|NCPR_CATRO NADPHcytochrome P450 reductase IPR001094 (Flavodoxin), IPR023173 (NADPHcytochrome p450 reductase, FADbinding, alphahelical domain3), IPR029039 (Flavoproteinlike) GO:0005506 (iron ion binding), GO:0010181 (FMN binding), GO:0016491 (oxidoreductase activity), GO:0055114 (oxidationreduction process)	1	9.85173e-11	100.95	NLASPAGK(1)EEYAQWIVASQR	3	1.22	7	-0.738	-1.071	-1.221	-1.027	-0.995	-0.18	-1.351	-0.965	-1.969	2.004	1.549	1.408	1.967	2.186	2.047	-1.936	-0.978	1.268	0.59957	0.475989	0.428985	0.49073	0.501736	0.882703	0.39202	0.512278	0.25543	4.01111	2.92614	2.65369	3.90954	4.55042	4.13246	0.26134	0.507683	2.40827	1.0535	0.728944	0.696318
Niben101Scf01448g02005.1	42	K	gb|KEH17617.1| structural constituent of cell wall protein, putative [Medicago truncatula] IPR010820 (Protein of unknown function DUF1421)	1	4.41684e-10	96.708	K(1)EDIVPSYEFHPIRPIGSSSPK	4	-1.7178	13	-1.301	-1.334	-2.475	-2.454	-2.39	0.326	-1.416	-1.785	-2.424	3.112	3.159	4.234	1.856	1.932	-0.981	1.796	-1.91	2.056	0.405845	0.396667	0.179867	0.182504	0.190782	1.25353	0.37475	0.290176	0.186339	8.6458	8.9321	18.8175	3.62003	3.81584	0.506628	3.47256	0.266093	4.15832	0.909244	1.49106	1.38211
Niben101Scf01448g02005.1	82	K	gb|KEH17617.1| structural constituent of cell wall protein, putative [Medicago truncatula] IPR010820 (Protein of unknown function DUF1421)	1	1.81892e-09	101.42	AWNSADSK(1)NNTESSIR	3	0.22352	11	-0.781	-0.3	-1.062	0.441	-0.148	-0.148	-1.361	-0.46	-1.025	1.263	1.419	1.153	-1.425	0.365	0.448	1.491	0.911	-0.782	0.581963	0.812252	0.478968	1.35754	0.902501	0.902501	0.389312	0.726986	0.49141	2.39994	2.674	2.22376	0.372419	1.28788	1.36415	2.81084	1.88035	0.58156	0.909244	1.49106	1.38211
Niben101Scf01453g07008.1	761	K	sp|Q2RLE0|HPPA2_MOOTA K(+)insensitive pyrophosphateenergized proton pump IPR004131 (Pyrophosphateenergised proton pump) GO:0004427 (inorganic diphosphatase activity), GO:0009678 (hydrogentranslocating pyrophosphatase activity), GO:0015992 (proton transport), GO:0016020 (membrane)	1	0.00296106	47.301	YIETGALGGK(1)GSDTHK	3	-1.2185	1	0.402	0.47	0.184	-0.054	-0.007	0.755	0.018	-0.242	-0.681	0.533	-0.332	-1.127	0.45	0.561	-0.377	0.109	-0.231	-0.43	1.32134	1.38511	1.13603	0.963262	0.99516	1.68763	1.01255	0.845572	0.623733	1.44693	0.794434	0.457867	1.36604	1.47529	0.770037	1.07848	0.852044	0.742262	0.723193	0.439328	0.919778
Niben101Scf01486g03005.1	439	K	sp|Q9A1Q2|VATB_STRP1 Vtype ATP synthase beta chain IPR000793 (ATPase, F1/V1/A1 complex, alpha/beta subunit, Cterminal), IPR022879 (Vtype ATP synthase regulatory subunit B/beta), IPR027417 (Ploop containing nucleoside triphosphate hydrolase) GO:0005524 (ATP binding), GO:0015991 (ATP hydrolysis coupled proton transport), GO:0015992 (proton transport), GO:0016820 (hydrolase activity, acting on acid …	1	5.29477e-06	128.36	K(1)FVAQGAYDTR	2	-1.2396	16	-3.215	0.191	-0.141	0.173	-0.229	-0.122	-0.029	-0.246	-2.641	0.523	0.775	0.53	0.526	0.836	0.602	0.867	0.727	0.874	0.107693	1.14155	0.90689	1.1274	0.853226	0.918913	0.980099	0.843231	0.160317	1.43694	1.71119	1.44393	1.43993	1.78509	1.51782	1.82387	1.65519	1.83274	0.931901	0.970597	0.998949
Niben101Scf01486g04012.1	272	K	AT2G37180.1 Aquaporinlike superfamily protein LENGTH=285 IPR000425 (Major intrinsic protein), IPR023271 (Aquaporinlike) GO:0005215 (transporter activity), GO:0006810 (transport), GO:0016020 (membrane)	1	1.25815e-06	126.71	AGAVK(1)ALGSFR	3	0.025977	17	0.331	0.512	0.396	2.214	0.876	0.94	0.448	0.512	0.345	-2.531	0.37	-0.227	-0.691	-0.757	-2.131	-0.31	-0.303	0.007	1.25788	1.42603	1.31585	4.6396	1.83528	1.91853	1.36415	1.42603	1.27015	0.173019	1.29235	0.85441	0.619424	0.591726	0.2283	0.806642	0.810565	1.00486	0.86026	0.933312	0.849213
Niben101Scf01486g04012.1	3	K	AT2G37180.1 Aquaporinlike superfamily protein LENGTH=285 IPR000425 (Major intrinsic protein), IPR023271 (Aquaporinlike) GO:0005215 (transporter activity), GO:0006810 (transport), GO:0016020 (membrane)	1	1.98015e-55	242.19	SK(1)DVIEEGQTHQHGK	2	-0.45825	47	0.809	1.708	0.94	0.31	1.24	0.889	1.088	0.589	0.322	-0.472	-0.916	-1.218	-2.035	-2.033	-1.482	0.372	-1.955	1.844	1.752	3.26708	1.91853	1.23971	2.36199	1.85189	2.12579	1.5042	1.25006	0.720964	0.529976	0.429878	0.244008	0.244346	0.357992	1.29415	0.257921	3.59004	0.86026	0.933312	0.849213
Niben101Scf01491g02005.1	243	K	sp|A6UWV8|RS5_META3 30S ribosomal protein S5 IPR000851 (Ribosomal protein S5), IPR014720 (Doublestranded RNAbinding domain) GO:0003723 (RNA binding), GO:0003735 (structural constituent of ribosome), GO:0005840 (ribosome), GO:0006412 (translation), GO:0015935 (small ribosomal subunit)	1	2.98129e-10	119.65	FTK(1)SPFQEYADLLSK	3	1.7875	13	0.237	0.151	-2.055	-2.677	0.688	0.841	0.418	-2.264	-2.902	0.997	1.292	1.428	0.982	1.025	0.846	-1.686	1.513	1.166	1.17854	1.11034	0.240649	0.156366	1.61105	1.79129	1.33607	0.208194	0.133786	1.99585	2.44867	2.69073	1.9752	2.03496	1.79751	0.310787	2.85403	2.24389	0.927605	0.915492	0.945702
Niben101Scf01491g02005.1	259	K	sp|A6UWV8|RS5_META3 30S ribosomal protein S5 IPR000851 (Ribosomal protein S5), IPR014720 (Doublestranded RNAbinding domain) GO:0003723 (RNA binding), GO:0003735 (structural constituent of ribosome), GO:0005840 (ribosome), GO:0006412 (translation), GO:0015935 (small ribosomal subunit)	1	4.51426e-27	150.7	SPFQEYADLLSK(1)PASK(1)VIVYTTEEAAPETVQA	3	0.54039	25	-0.55	-0.852	-0.827	-0.61	-1.128	-0.855	-0.684	0.733	-0.871	0.742	0.802	0.383	2.815	1	0.997	0.031	-0.512	-0.612	0.68302	0.554016	0.5637	0.655197	0.45755	0.552865	0.622437	1.66209	0.546768	1.67249	1.74352	1.30405	7.03719	2	1.99585	1.02172	0.70125	0.654289	0.927605	0.915492	0.945702
Niben101Scf01491g02005.1	255	K	sp|A6UWV8|RS5_META3 30S ribosomal protein S5 IPR000851 (Ribosomal protein S5), IPR014720 (Doublestranded RNAbinding domain) GO:0003723 (RNA binding), GO:0003735 (structural constituent of ribosome), GO:0005840 (ribosome), GO:0006412 (translation), GO:0015935 (small ribosomal subunit)	1	7.28903e-31	195.89	SPFQEYADLLSK(1)PASK(1)VIVYTTEEAAPETVQA	3	0.54039	40	-0.878	-0.712	-1.024	-0.496	-0.423	-1.233	-0.571	-0.059	-0.643	0.966	1.087	0.619	1.967	0.479	0.007	0.369	0.2	0.347	0.544121	0.610473	0.491751	0.70907	0.745872	0.425432	0.67315	0.959929	0.64038	1.95342	2.12432	1.53581	3.90954	1.39378	1.00486	1.29146	1.1487	1.27191	0.927605	0.915492	0.945702
Niben101Scf01506g02001.1	403	K	sp|Q41238|LOX16_SOLTU Linoleate 9Slipoxygenase 6 IPR000907 (Lipoxygenase), IPR008976 (Lipase/lipooxygenase, PLAT/LH2), IPR027433 (Lipoxygenase, domain 3) GO:0005515 (protein binding), GO:0016491 (oxidoreductase activity), GO:0016702 (oxidoreductase activity, acting on single donors with incorporation of molecular oxygen, incorporation of two atoms of oxygen), GO:0046872 (metal ion binding), GO:00…	1	2.64503e-07	91.657	LDPK(1)VYGNQTSSITR	3	0.73952	16	-1.668	-1.403	-2.027	-0.305	-1.912	-1.752	-0.307	-0.831	-2.352	-1.031	2.266	1.922	1.395	1.726	1.787	1.551	1.463	1.479	0.314689	0.378142	0.245365	0.809442	0.265724	0.29689	0.808321	0.562139	0.195874	0.489371	4.80988	3.78948	2.62989	3.30809	3.45097	2.9302	2.75681	2.78755	1.01823	1.64373	0.598668
Niben101Scf01534g00002.1	126	K	sp|O43396|TXNL1_HUMAN Thioredoxinlike protein 1 IPR005746 (Thioredoxin), IPR008979 (Galactosebinding domainlike) GO:0006662 (glycerol ether metabolic process), GO:0015035 (protein disulfide oxidoreductase activity), GO:0045454 (cell redox homeostasis)	0.99989	0.00794709	61.56	GKPVILK(1)YVK	3	-0.029241	9	1.181	1.107	-1.548	1.398	1.379	-0.407	1.113	1.409	0.895	1.354	1.164	-1.598	-0.961	-0.922	-1.766	-1.676	-1.631	-0.49	2.26734	2.15397	0.341984	2.63536	2.60088	0.75419	2.16295	2.65553	1.85961	2.5562	2.24078	0.330335	0.513701	0.527777	0.294023	0.312949	0.322864	0.712025	0.782293	1.08998	0.946717
Niben101Scf01571g04001.1	192	K	sp|O04379|AGO1_ARATH Protein argonaute 1 IPR003100 (PAZ domain), IPR012337 (Ribonuclease Hlike domain), IPR014811 (Domain of unknown function DUF1785), IPR024357 (Argonaut, glycinerich domain) GO:0003676 (nucleic acid binding), GO:0005515 (protein binding)	1	0.00155227	65.043	FPLRPGK(1)GSTGIR	3	0.46966	13	-0.756	0.714	-2.286	0.282	0.27	-1.229	-0.87	-1.206	-0.306	1.234	1.299	1.126	0.601	1.171	1.042	-1.209	-1.079	1.201	0.592136	1.64035	0.205043	1.21588	1.20581	0.426613	0.547147	0.433469	0.808881	2.35218	2.46058	2.18253	1.51677	2.25168	2.05908	0.432568	0.473357	2.29899	0.871479	2.23303	1.23057
Niben101Scf01576g03012.1	327	K	sp|Q9FYQ8|TMN11_ARATH Transmembrane 9 superfamily member 11 IPR004240 (Nonaspanin (TM9SF)) GO:0016021 (integral component of membrane)	1	1.58322e-15	112.74	YEELDK(1)EAQAQMNEELSGWK	3	3.0922	9	-1.738	-0.72	-1.797	-1.619	-1.554	-1.72	-1.263	-1.811	-1.579	-0.372	3.692	2.789	3.729	2.917	2.814	0.115	-0.741	-1.14	0.299785	0.607097	0.287772	0.325561	0.340565	0.303549	0.416677	0.284993	0.334714	0.772711	12.9242	6.91151	13.2599	7.55274	7.03232	1.08298	0.598324	0.45376	0.499695	1.66064	0.8193
Niben101Scf01671g06021.1	31	K	sp|Q8GYA6|PS13B_ARATH 26S proteasome nonATPase regulatory subunit 13 homolog B IPR000717 (Proteasome component (PCI) domain) GO:0005515 (protein binding)	1	4.39418e-06	177.78	K(1)LWHQLTLK	3	0.62806	26	-0.368	-0.194	-0.436	-0.529	-0.285	-0.912	-3.916	-1.144	-1.287	1.099	1.152	0.694	0.857	0.853	0.736	1.239	1.407	1.033	0.774856	0.874179	0.739181	0.693035	0.820742	0.531448	0.066247	0.452503	0.409802	2.14206	2.22222	1.61776	1.81127	1.80625	1.66555	2.36035	2.65185	2.04627	0.528583	1.38526	0.640019
Niben101Scf01676g01002.1	39	K	AT1G75440.1 ubiquitinconjugating enzyme 16 LENGTH=161 IPR016135 (Ubiquitinconjugating enzyme/RWDlike), IPR023313 (Ubiquitinconjugating enzyme, active site)	1	1.31408e-05	80.414	LQK(1)ELVEWQVNPPSGFK	3	-0.15899	3	-0.513	-1.464	-1.438	-0.554	-0.506	-0.095	-0.505	-0.922	-0.239	2.514	0.069	0.558	0.485	1.787	2.155	-0.48	-0.315	-0.536	0.700764	0.362487	0.369079	0.681129	0.704172	0.936272	0.70466	0.527777	0.847332	5.71202	1.04899	1.47223	1.39959	3.45097	4.45369	0.716978	0.803851	0.68968	0.915678	0.821447	0.642441
Niben101Scf01681g09001.1	201	K	sp|Q1CZI7|HTPG_MYXXD Chaperone protein HtpG IPR001404 (Heat shock protein Hsp90 family) GO:0005524 (ATP binding), GO:0006457 (protein folding), GO:0006950 (response to stress), GO:0051082 (unfolded protein binding)	1	0.000226087	112.71	LVSATK(1)EGLK	3	1.0978	25	0.386	0.701	0.276	0.444	1.647	0.35	0.301	0.169	0.011	0.299	0.184	0.386	-3.145	-2.003	0.255	-1.833	0.823	0.748	1.30677	1.62563	1.21083	1.36037	3.13182	1.27456	1.232	1.12428	1.00765	1.23029	1.13603	1.30677	0.113047	0.249481	1.19334	0.28068	1.76908	1.67946	0.65286	0.760311	0.839597
Niben101Scf01681g09001.1	151	K	sp|Q1CZI7|HTPG_MYXXD Chaperone protein HtpG IPR001404 (Heat shock protein Hsp90 family) GO:0005524 (ATP binding), GO:0006457 (protein folding), GO:0006950 (response to stress), GO:0051082 (unfolded protein binding)	1	1.71839e-07	93.226	K(1)HSEFISYPISLWVEK	3	0.23946	16	-0.416	-0.579	-0.573	0.21	-0.504	-3.712	-3.92	-0.096	-1.176	0.867	1.42	1.072	1.306	0.895	1.177	1.492	1.303	1.232	0.7495	0.669428	0.672217	1.15669	0.705149	0.0763092	0.0660636	0.935623	0.442577	1.82387	2.67586	2.10235	2.47255	1.85961	2.26106	2.81279	2.46741	2.34892	0.65286	0.760311	0.839597
Niben101Scf01696g06050.1	314	K	sp|Q3J7X9|HLDD_NITOC ADPLglyceroDmannoheptose6epimerase IPR001509 (NADdependent epimerase/dehydratase, Nterminal domain), IPR016040 (NAD(P)binding domain) GO:0003824 (catalytic activity), GO:0050662 (coenzyme binding)	1	0.000211266	90.05	EK(1)LGWAPTMR	2	-0.81318	21	1.518	1.883	-3.184	-3.056	1.627	1.459	-2.972	-2.36	-3.052	1.528	1.379	1.042	2.255	0.834	1.056	1.541	-2.639	1.143	2.86394	3.68841	0.110032	0.120241	3.0887	2.74918	0.12745	0.194791	0.120575	2.88386	2.60088	2.05908	4.77334	1.78262	2.07916	2.90996	0.160539	2.2084	1.08165	1.08871	1.02857
Niben101Scf01711g01004.1	204	K	sp|Q4R5D9|YTHD2_MACFA YTH domaincontaining family protein 2 IPR007275 (YTH domain)	1	0.00225002	78.324	NSPILFNSK(1)TR	2	0.19081	7	-1.389	0.14	0.14	0.578	0.38	-0.706	0.37	0.236	0.118	0.144	0.878	-1.112	-0.178	-0.645	-0.311	0.09	0.763	0.505	0.381829	1.10191	1.10191	1.49278	1.30134	0.613017	1.29235	1.17772	1.08523	1.10496	1.83783	0.462652	0.883928	0.639493	0.806083	1.06437	1.69702	1.41912	1.33073	1.59879	1.09246
Niben101Scf01716g00024.1	318	K	sp|Q9LMM0|GPAT4_ARATH Glycerol3phosphate 2Oacyltransferase 4 IPR002123 (Phospholipid/glycerol acyltransferase) GO:0008152 (metabolic process), GO:0016746 (transferase activity, transferring acyl groups)	1	4.65398e-06	88.311	VSTVTYSVSK(1)LSR	3	-0.60354	12	1.247	1.74	1.773	1.738	2.026	1.151	1.882	-1.545	-0.744	-1.083	-1.419	-0.975	-0.669	-0.886	-1.876	-0.374	-0.414	-1.572	2.37347	3.34035	3.41764	3.33572	4.07274	2.22068	3.68586	0.342696	0.597082	0.472046	0.373971	0.50874	0.628942	0.541112	0.272438	0.77164	0.75054	0.336342	0.471204	1.15262	0.528359
Niben101Scf01718g01010.1	3	K	AT2G37180.1 Aquaporinlike superfamily protein LENGTH=285 IPR000425 (Major intrinsic protein), IPR023271 (Aquaporinlike) GO:0005215 (transporter activity), GO:0006810 (transport), GO:0016020 (membrane)	1	7.52144e-18	148.7	SK(1)DVIEEGQVHQQHGK	2	0.3205	52	0.278	0.728	0.349	0.594	0.71	0.389	0.471	0.369	0.407	0.323	0.33	-0.25	-1.479	-0.875	-1.009	-0.564	-0.279	-0.494	1.21251	1.65634	1.27368	1.50943	1.6358	1.30949	1.38607	1.29146	1.32593	1.25093	1.25701	0.840896	0.358737	0.545254	0.496891	0.676424	0.824162	0.710054	0.785504	0.86247	0.866664
Niben101Scf01718g07005.1	271	K	AT1G20330.1 sterol methyltransferase 2 LENGTH=361 IPR013705 (Sterol methyltransferase Cterminal), IPR029063 (SadenosylLmethioninedependent methyltransferase) GO:0006694 (steroid biosynthetic process), GO:0008152 (metabolic process), GO:0008168 (methyltransferase activity)	1	0.0101197	93.178	K(1)VGFEVVK	2	-0.16948	3	2.609	-1.354	2.154	0.289	-0.676	-1.573	-0.596	-0.419	-0.309	-0.516	-0.265	-0.778	-0.333	1.578	-0.148	0.563	0.115	-0.339	6.10081	0.391206	4.4506	1.22179	0.625898	0.336109	0.661586	0.747943	0.807201	0.699308	0.832199	0.583175	0.793884	2.98556	0.902501	1.47734	1.08298	0.790589	1.32671	1.95762	2.16571
Niben101Scf01718g07005.1	45	K	AT1G20330.1 sterol methyltransferase 2 LENGTH=361 IPR013705 (Sterol methyltransferase Cterminal), IPR029063 (SadenosylLmethioninedependent methyltransferase) GO:0006694 (steroid biosynthetic process), GO:0008152 (metabolic process), GO:0008168 (methyltransferase activity)	1	1.54452e-05	75.334	AVQLSGGSIEK(1)ENVQDNYK	3	-0.14429	4	-0.956	0.948	-0.769	1.843	-1.543	-0.856	1.608	1.712	-0.175	-0.29	-1.038	-0.51	0.757	0.201	-0.435	-0.653	0.254	-0.097	0.515484	1.9292	0.586824	3.58755	0.343171	0.552482	3.04829	3.27615	0.885768	0.817902	0.487002	0.702222	1.68997	1.14949	0.739694	0.635957	1.19251	0.934975	1.32671	1.95762	2.16571
Niben101Scf01718g07005.1	263	K	AT1G20330.1 sterol methyltransferase 2 LENGTH=361 IPR013705 (Sterol methyltransferase Cterminal), IPR029063 (SadenosylLmethioninedependent methyltransferase) GO:0006694 (steroid biosynthetic process), GO:0008152 (metabolic process), GO:0008168 (methyltransferase activity)	1	0.00124839	78.548	SYK(1)DIAEVAK	2	1.04	9	-0.168	-0.714	-0.649	-1.279	1.51	1.434	1.215	1.506	1.059	-1.237	0.52	-0.792	-0.265	-0.575	-0.986	0.043	0.102	-0.721	0.890076	0.609628	0.637722	0.412081	2.8481	2.70195	2.32141	2.84021	2.08349	0.424254	1.43396	0.577543	0.832199	0.671286	0.504876	1.03025	1.07326	0.606677	1.32671	1.95762	2.16571
Niben101Scf01750g14030.1	138	K	sp|Q9SJF3|DCP1_ARATH mRNAdecapping enzymelike protein IPR010334 (Dcp1like decapping), IPR011993 (Pleckstrin homologylike domain)	1	0.00218945	78.548	ILGAYSK(1)VPTK	3	0.3365	13	0.188	-0.318	-1.175	-0.898	-0.065	-0.862	-0.235	-0.186	-0.944	0.813	0.504	0.725	0.574	0.768	0.461	0.841	-0.258	0.064	1.13918	0.802181	0.442884	0.53663	0.955945	0.550189	0.849685	0.87904	0.51979	1.75686	1.41814	1.6529	1.48865	1.70291	1.3765	1.79129	0.836246	1.04536	1.00225	1.6644	1.29382
Niben101Scf01764g00009.1	114	K	sp|O82204|RL281_ARATH 60S ribosomal protein L281 IPR002672 (Ribosomal protein L28e), IPR029004 (Ribosomal L28e/Mak16) GO:0003735 (structural constituent of ribosome), GO:0005622 (intracellular), GO:0005840 (ribosome), GO:0006412 (translation)	1	0.000163691	114.9	QNK(1)PSTLLNK	3	0.2994	7	-0.69	-0.495	-0.4	-1.161	1.259	0.99	1.508	1.515	-0.699	1.545	0.572	-0.561	-0.678	-1.303	-0.776	1.066	-0.663	-1.03	0.619854	0.709562	0.757858	0.447202	2.3933	1.98618	2.84415	2.85799	0.615999	2.91804	1.48658	0.677832	0.625031	0.405283	0.583984	2.09362	0.631564	0.48971	0.759725	0.947669	0.788445
Niben101Scf01817g02001.1	98	K	sp|Q9SWE7|VATE_CITLI Vtype proton ATPase subunit E IPR002842 (ATPase, V1/A1 complex, subunit E) GO:0015991 (ATP hydrolysis coupled proton transport), GO:0033178 (protontransporting twosector ATPase complex, catalytic domain), GO:0046961 (protontransporting ATPase activity, rotational mechanism)	1	1.17271e-10	100.97	EAASK(1)ELLNVSQNHHIYEK	4	0.024294	5	-0.695	2.133	-1.157	2.418	2.386	2.354	-1.114	2.251	-0.762	-0.739	-0.565	-1.472	-0.851	-0.59	-0.235	-0.265	-0.674	-2.424	0.617709	4.38629	0.448444	5.3443	5.22706	5.1124	0.462011	4.76013	0.589678	0.599155	0.675955	0.360482	0.5544	0.664343	0.849685	0.832199	0.626767	0.186339	1.08317	1.14387	1.06852
Niben101Scf01818g05006.1	554	K	sp|Q9CZD3|SYG_MOUSE GlycinetRNA ligase IPR009068 (S15/NS1, RNAbinding), IPR027031 (GlycyltRNA synthetase/DNA polymerase subunit gamma2) GO:0000166 (nucleotide binding), GO:0004812 (aminoacyltRNA ligase activity), GO:0004820 (glycinetRNA ligase activity), GO:0005524 (ATP binding), GO:0005737 (cytoplasm), GO:0006418 (tRNA aminoacylation for protein translation), GO:0006426 (glycyltRNA aminoacylatio…	1	0.0349899	52.49	K(1)SMVSISK	2	0.47758	2	-0.41	0.24	0.448	-0.455	-0.137	-0.221	-0.455	-0.167	-0.467	-0.557	0.236	-0.222	-0.194	0.557	0.59	0.508	0.583	0.121	0.752623	1.18099	1.36415	0.72951	0.909408	0.857971	0.72951	0.890693	0.723467	0.679714	1.17772	0.857376	0.874179	1.47121	1.50525	1.42208	1.49796	1.08749	0.987812	1.09198	1.12331
Niben101Scf01827g02003.1	146	K	sp|Q570B4|KCS10_ARATH 3ketoacylCoA synthase 10 IPR012392 (Verylongchain 3ketoacylCoA synthase), IPR016039 (Thiolaselike) GO:0003824 (catalytic activity), GO:0006633 (fatty acid biosynthetic process), GO:0008152 (metabolic process), GO:0016020 (membrane), GO:0016747 (transferase activity, transferring acyl groups other than aminoacyl groups)	0.98724	0.00338765	55.415	K(0.987)SGK(0.013)FDEPSLEFQK	3	-0.46473	2	0.303	2.565	-1.692	-1.984	-0.219	0.272	-0.957	-0.965	-0.25	2.352	0.652	-0.361	0.211	0.363	0.56	-1.624	0.398	0.375	1.23371	5.91755	0.309498	0.252788	0.859161	1.20748	0.515127	0.512278	0.840896	5.10532	1.57135	0.778625	1.15749	1.2861	1.47427	0.324435	1.31768	1.29684	1.53198	1.74858	1.28222
Niben101Scf01827g02003.1	187	K	sp|Q570B4|KCS10_ARATH 3ketoacylCoA synthase 10 IPR012392 (Verylongchain 3ketoacylCoA synthase), IPR016039 (Thiolaselike) GO:0003824 (catalytic activity), GO:0006633 (fatty acid biosynthetic process), GO:0008152 (metabolic process), GO:0016020 (membrane), GO:0016747 (transferase activity, transferring acyl groups other than aminoacyl groups)	1	0.000152934	68.972	VIGSTENTATMK(1)EGR	3	-0.046895	2	-1.639	-0.203	-0.27	0.52	0.293	0.167	1.252	0.926	-1.813	0.52	-0.05	-0.325	0.012	0.897	-0.226	-0.187	0.055	0.07	0.321079	0.868742	0.82932	1.43396	1.22519	1.12272	2.38171	1.9	0.284599	1.43396	0.965936	0.798298	1.00835	1.86219	0.855002	0.87843	1.03886	1.04972	1.53198	1.74858	1.28222
Niben101Scf01911g15015.1	758	K	sp|P48601|PRS4_DROME 26S protease regulatory subunit 4 IPR003959 (ATPase, AAAtype, core), IPR005938 (AAA ATPase, CDC48 family), IPR009010 (Aspartate decarboxylaselike domain), IPR027417 (Ploop containing nucleoside triphosphate hydrolase), IPR029067 (CDC48 domain 2like) GO:0005524 (ATP binding), GO:0016787 (hydrolase activity)	1	8.19367e-31	218.11	K(1)YQAFAQTLQQSR	3	1.0943	34	-0.506	-0.636	-0.711	-0.832	-0.545	-1.284	-0.858	-0.522	-1.173	1.037	1.026	1.098	0.737	0.821	1.035	0.714	0.231	0.369	0.704172	0.643495	0.610897	0.56175	0.685391	0.410655	0.551717	0.696406	0.443498	2.05196	2.03637	2.14058	1.66671	1.76663	2.04911	1.64035	1.17365	1.29146	0.848236	0.843204	0.893879
Niben101Scf01911g15015.1	672	K	sp|P48601|PRS4_DROME 26S protease regulatory subunit 4 IPR003959 (ATPase, AAAtype, core), IPR005938 (AAA ATPase, CDC48 family), IPR009010 (Aspartate decarboxylaselike domain), IPR027417 (Ploop containing nucleoside triphosphate hydrolase), IPR029067 (CDC48 domain 2like) GO:0005524 (ATP binding), GO:0016787 (hydrolase activity)	1	5.01899e-11	191.52	SPLSK(1)DVDLR	2	0.64557	42	-0.865	-0.897	-0.985	-0.422	-0.431	-0.851	-0.326	-0.448	-0.591	0.735	0.777	1.561	0.173	1.285	0.097	0.313	0.446	0.429	0.549046	0.537002	0.505226	0.746389	0.741747	0.5544	0.797745	0.733058	0.663883	1.6644	1.71356	2.95058	1.1274	2.43682	1.06955	1.24229	1.36226	1.3463	0.848236	0.843204	0.893879
Niben101Scf01911g15015.1	65	K	sp|P48601|PRS4_DROME 26S protease regulatory subunit 4 IPR003959 (ATPase, AAAtype, core), IPR005938 (AAA ATPase, CDC48 family), IPR009010 (Aspartate decarboxylaselike domain), IPR027417 (Ploop containing nucleoside triphosphate hydrolase), IPR029067 (CDC48 domain 2like) GO:0005524 (ATP binding), GO:0016787 (hydrolase activity)	1	0.00206274	95.502	GDTILIK(1)GK	2	0.21277	17	-0.533	-0.313	-0.614	-0.396	-0.539	-0.494	-0.617	-1.699	-0.482	1.02	0.955	0.83	0.322	0.537	0.486	0.445	0.39	0.703	0.691116	0.804966	0.653383	0.759962	0.688248	0.710054	0.652025	0.308	0.715984	2.02792	1.93858	1.77769	1.25006	1.45095	1.40056	1.36131	1.31039	1.62789	0.848236	0.843204	0.893879
Niben101Scf01936g06004.1	255	K	sp|Q9XEE2|ANXD2_ARATH Annexin D2 IPR001464 (Annexin) GO:0005509 (calcium ion binding), GO:0005544 (calciumdependent phospholipid binding)	1	9.6701e-08	95.751	LGIK(1)GAGTDEWDLTR	3	-0.22379	8	-0.936	-1.108	-2.057	-2.466	1.377	-2.653	-1.668	-1.912	-1.996	2.518	2.462	2.094	2.405	2.025	1.833	-1.108	2.42	-1.23	0.52268	0.463937	0.240315	0.180992	2.59728	0.158989	0.314689	0.265724	0.250694	5.72787	5.5098	4.2693	5.29636	4.06992	3.56277	0.463937	5.35171	0.426317	0.836285	0.839459	0.865563
Niben101Scf01948g01001.1	14	K	gb|ADN32810.1| sieve element occlusion a [Solanum phureja] IPR027942 (Sieve element occlusion, Nterminal), IPR027944 (Sieve element occlusion, Cterminal)	1	3.67986e-07	85.909	ALVPAAHHGK(1)PAQPMAR	3	0.2595	17	0.618	1.363	1.55	-1.985	2.305	2.341	0.908	1.826	1.658	-2.819	-1.828	-1.903	-1.476	-1.239	-1.463	-0.894	0.495	0.544	1.53475	2.57219	2.92817	0.252613	4.94167	5.06654	1.87644	3.54553	3.15579	0.141709	0.281655	0.267387	0.359484	0.423666	0.362738	0.53812	1.40932	1.45801	0.931988	0.956018	0.983971
Niben101Scf01970g07024.1	248	K	sp|Q8W3M6|UBCP_ARATH Ubiquitinlike domaincontaining CTD phosphatase IPR004274 (NLI interacting factor), IPR023214 (HADlike domain) GO:0004721 (phosphoprotein phosphatase activity), GO:0005515 (protein binding), GO:0005634 (nucleus)	1	6.7314e-09	138.45	NWESFNEDNFK(1)R	2	2.489	3	-0.067	-1.127	0.21	-1.387	0.41	0.6	-0.014	-0.147	-1.483	1.366	1.401	-0.099	0.018	-0.112	1.298	-0.377	-0.935	0.444	0.954621	0.457867	1.15669	0.382359	1.32869	1.51572	0.990343	0.903127	0.357744	2.57755	2.64085	0.93368	1.01255	0.925304	2.45888	0.770037	0.523042	1.36037	0.968369	1.5115	2.04934
Niben101Scf01991g05012.1	150	K	sp|P26573|RBS8_NICPL Ribulose bisphosphate carboxylase small chain 8B, chloroplastic IPR000894 (Ribulose bisphosphate carboxylase small chain, domain), IPR024680 (Ribulose1,5bisphosphate carboxylase small subunit, Nterminal), IPR024681 (Ribulose bisphosphate carboxylase, small chain)	1	0.000136487	111.74	K(1)AYPQAWVR	2	-0.38336	54	0.019	-0.167	-0.056	-0.22	-0.023	-0.52	-0.086	0.143	-0.133	0.172	0.101	-0.218	0.147	0.149	0.162	0.003	0.198	0.327	1.01326	0.890693	0.961927	0.858565	0.984184	0.697372	0.942131	1.1042	0.911933	1.12662	1.07252	0.859756	1.10726	1.1088	1.11884	1.00208	1.14711	1.2544	1.10203	1.0723	1.11966
Niben101Scf02016g00005.1	273	K	sp|Q8N9V6|ANR53_HUMAN Ankyrin repeat domaincontaining protein 53 IPR020683 (Ankyrin repeatcontaining domain) GO:0005515 (protein binding)	1	1.10858e-13	107.56	TALHFACGYGEVK(1)CAQILLEAGAK	4	-0.8837	8	-1.968	-1.054	2.027	2.65	2.783	2.825	-1.585	3.645	-1.093	-1.237	-1.302	-0.857	-0.625	-0.215	0.087	0.117	-2.08	-2.12	0.255607	0.481631	4.07556	6.27667	6.88282	7.08614	0.333325	12.5099	0.468786	0.424254	0.405564	0.552099	0.64842	0.861546	1.06216	1.08448	0.236514	0.230047	1.06022	0.845751	0.90114
Niben101Scf02098g02013.1	177	K	sp|Q6UNT2|RL5_CUCSA 60S ribosomal protein L5 IPR005484 (Ribosomal protein L18/L5), IPR025607 (Ribosomal protein L5 eukaryotic/L18 archaeal, Cterminal) GO:0003735 (structural constituent of ribosome), GO:0005622 (intracellular), GO:0005840 (ribosome), GO:0006412 (translation), GO:0008097 (5S rRNA binding)	1	0.00266391	48.405	GALDGGLDIPHSEK(1)R	4	-0.029033	7	-0.285	-0.641	-0.973	-0.558	-1.315	-0.408	-0.55	-1.807	-0.659	2.243	1.868	-0.316	1.847	1.873	1.683	-0.493	-0.393	-1.116	0.820742	0.641268	0.509446	0.679243	0.401925	0.753667	0.68302	0.285785	0.633317	4.7338	3.65026	0.803294	3.59751	3.66293	3.21095	0.710546	0.761544	0.461371	1.14066	0.562835	1.19417
Niben101Scf02098g02013.1	184	K	sp|Q6UNT2|RL5_CUCSA 60S ribosomal protein L5 IPR005484 (Ribosomal protein L18/L5), IPR025607 (Ribosomal protein L5 eukaryotic/L18 archaeal, Cterminal) GO:0003735 (structural constituent of ribosome), GO:0005622 (intracellular), GO:0005840 (ribosome), GO:0006412 (translation), GO:0008097 (5S rRNA binding)	1	0.00629173	74.267	FAGFSK(1)DSK	2	-0.0033779	12	-2.034	-2.503	-1.699	-0.159	-1.2	-1.761	-1.697	-1.537	-1.632	2.309	2.163	1.803	1.748	-1.317	1.848	1.93	1.706	2.031	0.244177	0.176409	0.308	0.895646	0.435275	0.295044	0.308427	0.344601	0.322641	4.95539	4.47845	3.48945	3.35893	0.401369	3.60001	3.81055	3.26255	4.08688	1.14066	0.562835	1.19417
Niben101Scf02111g16018.1	590	K	sp|O93988|ACL1_SORMK ATPcitrate synthase subunit 1 IPR002020 (Citrate synthaselike), IPR005810 (SuccinylCoA ligase, alpha subunit), IPR016040 (NAD(P)binding domain), IPR016102 (SuccinylCoA synthetaselike) GO:0003824 (catalytic activity), GO:0003878 (ATP citrate synthase activity), GO:0004775 (succinateCoA ligase (ADPforming) activity), GO:0008152 (metabolic process), GO:0044262 (cellular carbohyd…	1	0.000293048	69.352	SIGLIGHTFDQK(1)R	3	-0.94439	3	1.229	-0.143	0.614	0.774	-0.783	-0.301	0.209	0.58	0.587	0.057	-0.984	-0.813	0.093	-0.349	-1.087	-0.302	0.086	0.536	2.34404	0.905634	1.5305	1.71	0.581157	0.81169	1.15589	1.49485	1.50212	1.0403	0.505576	0.569197	1.06659	0.785128	0.470739	0.811127	1.06142	1.44995	0.93671	0.979407	1.06283
Niben101Scf02145g00002.1	312	K	ref|WP_019540988.1| diphosphatefructose6phosphate 1phosphotransferase [Proteiniphilum acetatigenes] IPR000023 (Phosphofructokinase domain), IPR011183 (Pyrophosphatedependent phosphofructokinase PfpB), IPR022953 (Phosphofructokinase) GO:0003872 (6phosphofructokinase activity), GO:0005524 (ATP binding), GO:0006002 (fructose 6phosphate metabolic process), GO:0006096 (glycolytic process), GO:0047334 …	1	0.000654141	65.495	NVTDYIADVICK(1)R	3	-1.0097	4	1.61	1.561	1.458	-0.166	-0.739	0.444	-1.511	-0.33	-0.451	-0.148	-0.729	-0.158	-0.395	1.49	-1.426	-0.067	-0.439	-0.004	3.05252	2.95058	2.74727	0.89131	0.599155	1.36037	0.350868	0.795536	0.731536	0.902501	0.603322	0.896267	0.760489	2.80889	0.372161	0.954621	0.737646	0.997231	1.13915	0.731429	0.480423
Niben101Scf02182g03001.1	18	K	sp|Q9LQQ4|H2B1_ARATH Histone H2B.1 IPR000558 (Histone H2B), IPR009072 (Histonefold)	0.93796	0.00559759	46.543	K(0.062)PAAEK(0.938)APVAAAAAEK	3	0.086945	2	0.057	-1.01	-1.205	-0.439	0.067	1.385	0.354	0.555	0.142	0.685	-0.109	-0.323	-0.469	0.18	0.147	0.077	-0.116	0.024	1.0403	0.496546	0.433769	0.737646	1.04754	2.61172	1.2781	1.46917	1.10343	1.6077	0.927231	0.799406	0.722465	1.13288	1.10726	1.05482	0.922742	1.01677	0.815213	0.568009	0.598173
Niben101Scf02217g04005.1	87	K	sp|Q9SQI9|PROF_ARAHY Profilin IPR005455 (Profilin), IPR027310 (Profilin conserved site) GO:0003779 (actin binding)	1	0.000705949	117.02	K(1)GPGGITIK	2	0.12343	29	2.473	2.792	2.347	-3.143	2.385	2.2	2.313	2.534	2.129	-4.597	-5.748	-5.895	-4.349	1.333	2.281	-4.745	2.802	2.89	5.55197	6.92589	5.08765	0.113204	5.22344	4.59479	4.96915	5.79175	4.37414	0.0413205	0.0186071	0.0168046	0.0490705	2.51926	4.86015	0.0372917	6.97407	7.4127	0.905461	1.00037	1.02941
Niben101Scf02227g00003.1	89	K	sp|Q9SF40|RL4A_ARATH 60S ribosomal protein L41 IPR002136 (Ribosomal protein L4/L1e), IPR023574 (Ribosomal protein L4 domain), IPR025755 (60S ribosomal protein L4, Cterminal domain) GO:0003735 (structural constituent of ribosome), GO:0005840 (ribosome), GO:0006412 (translation)	1	0.000442789	82.261	PK(1)MVNADLAR	3	-0.15253	12	-0.884	-0.18	-0.832	-0.441	0.745	-1.754	-0.968	0.13	-0.694	0.904	0.994	0.653	0.294	0.209	0.461	0.494	0.668	0.201	0.541863	0.882703	0.56175	0.736624	1.67597	0.296479	0.511214	1.09429	0.618138	1.87125	1.9917	1.57243	1.22603	1.15589	1.3765	1.40834	1.58887	1.14949	0.476503	0.838355	0.587883
Niben101Scf02237g09013.1	239	K	sp|Q9FXT6|PEX14_ARATH Peroxisomal membrane protein PEX14 IPR006785 (Peroxisome membrane anchor protein Pex14p, Nterminal), IPR025655 (Peroxisomal membrane protein 14) GO:0005515 (protein binding), GO:0005778 (peroxisomal membrane), GO:0016560 (protein import into peroxisome matrix, docking)	1	0.000850283	60.901	GK(1)PSLAEEAAVAAK	3	-0.50317	1	0.676	-0.746	-0.221	-1.163	0.805	-0.856	0.223	0.731	-0.042	0.717	-0.314	-0.804	-0.342	-0.634	0.413	0.427	0.89	0.239	1.5977	0.596254	0.857971	0.446583	1.74715	0.552482	1.16716	1.65979	0.971307	1.64376	0.804408	0.572759	0.788947	0.644387	1.33145	1.34443	1.85318	1.18017	1.75972	1.03674	1.17032
Niben101Scf02237g09014.1	241	K	sp|Q9FXT6|PEX14_ARATH Peroxisomal membrane protein PEX14	1	7.12104e-11	106.6	K(1)PVFQNEQLTDDQLMAR	3	0.082008	5	2.154	-1.34	-1.289	0.155	0.178	-0.664	-2.082	-0.285	0.81	0.844	-0.211	-0.473	1.25	0.31	1.15	-0.961	1.534	-1.078	4.4506	0.395021	0.409235	1.11342	1.13131	0.631126	0.236187	0.820742	1.75321	1.79502	0.863938	0.720465	2.37841	1.23971	2.21914	0.513701	2.89588	0.473685	0.313591	2.14634	1.67625
Niben101Scf02315g01009.1	672	K	sp|P62191|PRS4_HUMAN 26S protease regulatory subunit 4 IPR003959 (ATPase, AAAtype, core), IPR005938 (AAA ATPase, CDC48 family), IPR009010 (Aspartate decarboxylaselike domain), IPR027417 (Ploop containing nucleoside triphosphate hydrolase), IPR029067 (CDC48 domain 2like) GO:0005524 (ATP binding), GO:0016787 (hydrolase activity)	1	9.34048e-10	134.98	SPLSK(1)DIDLR	2	-0.028112	6	-0.862	0.074	-2.005	0.796	-1.494	-0.094	-0.476	-0.108	-2.051	1.792	2.142	1.462	1.637	-0.258	-0.675	0.033	0.547	-0.46	0.550189	1.05263	0.249135	1.73628	0.355027	0.936921	0.718968	0.927873	0.241317	3.46295	4.41373	2.7549	3.11018	0.836246	0.626332	1.02314	1.46104	0.726986	0.936953	0.820824	0.996252
Niben101Scf02384g00003.1	112	K	AT2G33845.1 Nucleic acidbinding, OBfoldlike protein LENGTH=182 IPR012340 (Nucleic acidbinding, OBfold)	1	0.0141987	70.056	IDMFK(1)GSMR	2	0.71456	2	-0.29	-1.22	-0.094	0.256	-0.441	-0.801	0.133	-0.165	-1.22	1.124	0.351	0.043	1.3	0.526	-1.211	0.372	0.297	1.039	0.817902	0.429283	0.936921	1.19416	0.736624	0.573951	1.09657	0.891929	0.429283	2.1795	1.27544	1.03025	2.46229	1.43993	0.431969	1.29415	1.22859	2.0548	1.29474	0.996502	0.682137
Niben101Scf02401g01001.1	243	K	sp|Q61011|GBB3_MOUSE Guanine nucleotidebinding protein G(I)/G(S)/G(T) subunit beta3 IPR015943 (WD40/YVTN repeatlikecontaining domain), IPR020472 (Gprotein beta WD40 repeat) GO:0005515 (protein binding)	1	1.43813e-41	178.43	K(1)LYSLESGSIIHSLCFSPNR	3	0.72243	14	-1.138	-1.547	-1.617	-1.637	-2.137	-1.921	-1.189	-1.927	-1.886	1.886	2.106	1.762	1.896	1.974	1.751	2.49	-0.557	1.691	0.454389	0.342221	0.326013	0.321524	0.227352	0.264071	0.438607	0.262975	0.270556	3.69609	4.30496	3.39168	3.7218	3.92856	3.36592	5.61778	0.679714	3.2288	0.809233	0.865385	0.920125
Niben101Scf02407g04002.1	33	K	sp|P52174|NDKA1_BOVIN Nucleoside diphosphate kinase A 1 IPR001564 (Nucleoside diphosphate kinase)	1	0.0238833	68.787	GFSLK(1)GLK	2	-0.35731	13	0.953	-1.532	-0.627	1.268	-1.328	-1.081	-1.398	-0.374	-1.4	1.523	1.592	1.259	-1.052	0.931	-1.119	1.551	-1.134	1.965	1.93589	0.345798	0.647521	2.40827	0.39832	0.472701	0.379455	0.77164	0.378929	2.87388	3.01467	2.3933	0.482299	1.9066	0.460413	2.9302	0.455651	3.90413	0.975927	0.677293	0.895651
Niben101Scf02459g09004.1	83	K	sp|O82528|RL15_PETHY 60S ribosomal protein L15 IPR000439 (Ribosomal protein L15e) GO:0003735 (structural constituent of ribosome), GO:0005622 (intracellular), GO:0005840 (ribosome), GO:0006412 (translation)	1	0.000482736	60.631	GIVYGK(1)PTNQGVTQLK	3	1.7313	5	-1.366	-0.055	0.654	-0.835	-0.33	-1.204	-1.035	-1.513	-1.255	2.368	2.336	1.823	1.97	-0.926	-0.386	1.419	-0.22	-1.445	0.387965	0.962594	1.57352	0.560583	0.795536	0.43407	0.488016	0.350382	0.418994	5.16225	5.04901	3.53816	3.91768	0.526316	0.765248	2.674	0.858565	0.367292	0.901653	0.784693	0.772517
Niben101Scf02459g09004.1	56	K	sp|O82528|RL15_PETHY 60S ribosomal protein L15 IPR000439 (Ribosomal protein L15e) GO:0003735 (structural constituent of ribosome), GO:0005622 (intracellular), GO:0005840 (ribosome), GO:0006412 (translation)	1	0.00338686	89.355	AK(1)QGYVVYR	3	0.667	9	-0.959	-1.465	-1.555	-1.111	-0.486	-0.983	-0.904	-0.79	-0.425	3.018	2.805	0.948	0.169	-0.525	0.974	-0.499	2.875	-1.088	0.514413	0.362236	0.340329	0.462973	0.714002	0.505927	0.534403	0.578344	0.744839	8.10044	6.98858	1.9292	1.12428	0.694959	1.96428	0.707597	7.33603	0.470413	0.901653	0.784693	0.772517
Niben101Scf02459g09004.1	157	K	sp|O82528|RL15_PETHY 60S ribosomal protein L15 IPR000439 (Ribosomal protein L15e) GO:0003735 (structural constituent of ribosome), GO:0005622 (intracellular), GO:0005840 (ribosome), GO:0006412 (translation)	1	0.000184492	77.062	INWICNPVHK(1)HR	3	-0.074725	9	-0.724	-0.936	-0.129	-0.539	-1.001	-1.605	-0.559	0.28	-1.152	2.05	2.112	1.392	1.425	-0.624	1.629	-0.518	-0.749	-0.352	0.605417	0.52268	0.914465	0.688248	0.499654	0.328736	0.678772	1.21419	0.450001	4.14106	4.3229	2.62442	2.68515	0.648869	3.09299	0.698339	0.595016	0.783497	0.901653	0.784693	0.772517
Niben101Scf02461g00003.1	341	K	AT1G79550.1 phosphoglycerate kinase LENGTH=401 IPR001576 (Phosphoglycerate kinase) GO:0004618 (phosphoglycerate kinase activity), GO:0006096 (glycolytic process)	1	0.000348031	78.136	FAAGTEAIAK(1)K	3	-0.62909	4	-0.107	-0.599	2.088	2.515	2.655	-0.883	2.282	-2.007	-0.192	-0.217	-0.042	-2.362	0.892	-0.734	-1.237	-0.511	0.066	-1.607	0.928517	0.660211	4.25158	5.71598	6.29846	0.542239	4.86352	0.24879	0.875391	0.860353	0.971307	0.194521	1.85575	0.601235	0.424254	0.701736	1.04681	0.32828	0.832833	0.912644	0.890497
Niben101Scf02468g02007.1	304	K	AT3G05420.2 acylCoA binding protein 4 LENGTH=669 IPR011043 (Galactose oxidase/kelch, betapropeller), IPR015915 (Kelchtype beta propeller) GO:0005515 (protein binding)	1	0.00362003	61.235	YNNEVYVMRPK(1)PR	3	-0.00026071	2	-0.495	-0.914	-1.136	-0.869	0.361	-0.648	-0.763	-0.343	0.528	0.707	0.395	-0.202	-0.506	-0.635	0.029	1.849	0.41	2.234	0.709562	0.530712	0.455019	0.547526	1.28432	0.638164	0.58927	0.7884	1.44193	1.63241	1.31494	0.869345	0.704172	0.643941	1.0203	3.6025	1.32869	4.70437	1.06472	0.886385	1.03381
Niben101Scf02468g02007.1	372	K	AT3G05420.2 acylCoA binding protein 4 LENGTH=669 IPR011043 (Galactose oxidase/kelch, betapropeller), IPR015915 (Kelchtype beta propeller) GO:0005515 (protein binding)	1	2.0751e-17	131.45	K(1)ALESSLADVQAENANLK	3	1.5924	13	-1.79	-1.912	-0.005	-1.809	0.463	-0.108	0.029	-0.682	-1.82	1.425	1.474	0.77	0.67	0.45	0.62	0.948	0.479	0.799	0.289172	0.265724	0.99654	0.285389	1.37841	0.927873	1.0203	0.623301	0.283221	2.68515	2.77791	1.70527	1.59107	1.36604	1.53688	1.9292	1.39378	1.73989	1.06472	0.886385	1.03381
Niben101Scf02480g01001.1	190	K	sp|O82643|ZIP9_ARATH Zinc transporter 9 IPR003689 (Zinc/iron permease) GO:0005385 (zinc ion transmembrane transporter activity), GO:0016020 (membrane), GO:0016021 (integral component of membrane), GO:0030001 (metal ion transport), GO:0046873 (metal ion transmembrane transporter activity), GO:0055085 (transmembrane transport), GO:0071577 (zinc ion transmembrane transport)	1	7.75557e-16	104.57	DQNDSVDLVSESAIVPVEPK(1)AGNEK	3	-1.17	6	-0.9	-1.612	-1.626	-2.147	-0.73	-1.03	-1.279	-0.296	-1.363	2.407	2.48	-1.792	2.587	2.782	2.586	2.88	-1.835	-1.113	0.535887	0.327145	0.323985	0.225782	0.602904	0.48971	0.412081	0.814508	0.388773	5.3037	5.57897	0.288771	6.00848	6.87805	6.00432	7.3615	0.280292	0.462332	0.894114	1.10852	1.11709
Niben101Scf02537g00004.1	148	K	sp|Q6ZKC0|14333_ORYSJ 1433like protein GF14C IPR000308 (1433 protein), IPR023409 (1433 protein, conserved site), IPR023410 (1433 domain) GO:0019904 (protein domain specific binding)	1	5.20495e-11	170.95	K(1)EAAESTLTAYK	2	0.39967	36	-0.689	-0.217	-0.5	0.037	-0.595	-0.225	-0.373	-0.345	-0.47	0.679	0.739	0.381	0.357	0.07	0.403	-0.207	0.701	0.254	0.620284	0.860353	0.707107	1.02598	0.662044	0.855595	0.772175	0.787308	0.721965	1.60103	1.66902	1.30224	1.28076	1.04972	1.32225	0.866337	1.62563	1.19251	1.15877	1.28707	1.13319
Niben101Scf02537g00004.1	108	K	sp|Q6ZKC0|14333_ORYSJ 1433like protein GF14C IPR000308 (1433 protein), IPR023409 (1433 protein, conserved site), IPR023410 (1433 domain) GO:0019904 (protein domain specific binding)	1	0.0125084	45.28	ICDGILK(1)LLDAK	3	0.65213	4	0.468	-0.204	-0.662	-0.864	-0.08	-0.993	-0.268	-0.761	0.233	0.976	1.073	1.226	0.855	0.304	-0.688	0.741	-0.338	-1.02	1.38319	0.86814	0.632002	0.549427	0.946058	0.502432	0.83047	0.590087	1.17528	1.967	2.1038	2.33918	1.80876	1.23456	0.620714	1.67133	0.791137	0.493116	1.15877	1.28707	1.13319
Niben101Scf02576g00011.1	10	K	AT2G37180.1 Aquaporinlike superfamily protein LENGTH=285 IPR000425 (Major intrinsic protein), IPR023271 (Aquaporinlike) GO:0005215 (transporter activity), GO:0006810 (transport), GO:0016020 (membrane)	1	2.44263e-22	162.88	AENKEEDVK(1)LGANK(1)FR	3	-0.53919	72	0.366	0.37	0.138	0.357	0.924	0.512	0.538	0.47	0.361	0.238	0.335	-0.048	-0.88	-0.796	-1.024	-0.592	-0.563	-0.707	1.28877	1.29235	1.10038	1.28076	1.89737	1.42603	1.45196	1.38511	1.28432	1.17936	1.26138	0.967276	0.543367	0.575944	0.491751	0.663423	0.676893	0.612593	0.868388	0.895626	0.756597
Niben101Scf02576g00011.1	15	K	AT2G37180.1 Aquaporinlike superfamily protein LENGTH=285 IPR000425 (Major intrinsic protein), IPR023271 (Aquaporinlike) GO:0005215 (transporter activity), GO:0006810 (transport), GO:0016020 (membrane)	1	2.44263e-22	153.94	LGANK(1)FR	2	-0.37183	21	1.422	0.24	0.002	0.329	0.136	0.046	-0.099	-0.123	-0.213	0.367	0.569	0.045	-0.428	-0.588	-0.732	-0.192	-0.144	-0.636	2.67957	1.18099	1.00139	1.25614	1.09885	1.0324	0.93368	0.918276	0.862741	1.28967	1.48349	1.03168	0.743291	0.665265	0.602069	0.875391	0.905006	0.643495	0.868388	0.895626	0.756597
Niben101Scf02576g00011.1	5	K	AT2G37180.1 Aquaporinlike superfamily protein LENGTH=285 IPR000425 (Major intrinsic protein), IPR023271 (Aquaporinlike) GO:0005215 (transporter activity), GO:0006810 (transport), GO:0016020 (membrane)	1	3.73388e-14	142.38	AENK(1)EEDVK(1)LGANK	2	-0.075433	18	3.04	2.649	2.75	2.786	2.473	3.101	-3.086	3.195	2.236	-1.112	-1.448	-3.045	-2.829	-2.434	-2.183	-1.749	-1.63	-2.713	8.22491	6.27232	6.72717	6.89715	5.55197	8.58013	0.117766	9.15779	4.71089	0.462652	0.366529	0.121161	0.14073	0.185052	0.220217	0.297508	0.323088	0.152513	0.868388	0.895626	0.756597
Niben101Scf02608g03013.1	66	K	sp|Q2T9P4|NASP_BOVIN Nuclear autoantigenic sperm protein IPR011990 (Tetratricopeptidelike helical domain) GO:0005515 (protein binding)	1	8.78937e-07	109.07	SLEYADELTGK(1)GAK	2	1.1381	11	0.568	-0.238	-1.967	-0.431	0.273	-1.518	0.156	-1.596	0.172	-0.249	1.234	1.183	0.997	-0.346	1.052	0.929	-0.34	0.122	1.48247	0.84792	0.255784	0.741747	1.20832	0.34917	1.11419	0.330793	1.12662	0.841479	2.35218	2.27048	1.99585	0.786762	2.0734	1.90396	0.790041	1.08824	0.921072	1.24511	0.880583
Niben101Scf02622g10003.1	193	K	AT3G52990.1 Pyruvate kinase family protein LENGTH=527 IPR001697 (Pyruvate kinase) GO:0000287 (magnesium ion binding), GO:0003824 (catalytic activity), GO:0004743 (pyruvate kinase activity), GO:0006096 (glycolytic process), GO:0030955 (potassium ion binding)	0.995069	0.000701768	56.039	VALDHGK(0.995)TAGVIK(0.005)PHDR	4	-0.19455	6	1.181	1.414	1.954	-1.653	-1.077	1.425	1.359	1.705	-0.809	-0.695	-1.021	-0.564	-0.568	-0.717	-0.113	-0.182	-1.163	-0.476	2.26734	2.66475	3.87447	0.317978	0.474013	2.68515	2.56507	3.26029	0.570777	0.617709	0.492775	0.676424	0.674551	0.608361	0.924663	0.88148	0.446583	0.718968	0.95658	0.985169	1.08271
Niben101Scf02771g01007.1	414	K	sp|P17879|HS71B_MOUSE Heat shock 70 kDa protein 1B IPR013126 (Heat shock protein 70 family), IPR029047 (Heat shock protein 70kD, peptidebinding domain), IPR029048 (Heat shock protein 70kD, Cterminal domain)	1	3.09648e-22	162.31	NTVKDEK(1)IASK	3	3.6614	27	-4.327	1.936	3.881	3.647	4.375	4.227	2.24	4.017	-3.362	3.471	-2.778	-1.871	-3.909	-3.536	-3.543	-3.727	-4.26	3.518	0.0498245	3.82643	14.7332	12.5273	20.7494	18.7264	4.72397	16.1897	0.0972606	11.0886	0.145794	0.273384	0.0665693	0.0862101	0.0857928	0.0755199	0.052193	11.4557	0.959564	0.892063	1.00132
Niben101Scf02771g01007.1	381	K	sp|P17879|HS71B_MOUSE Heat shock 70 kDa protein 1B IPR013126 (Heat shock protein 70 family), IPR029047 (Heat shock protein 70kD, peptidebinding domain), IPR029048 (Heat shock protein 70kD, Cterminal domain)	1	0.000112979	108.57	MVQEAEK(1)YK	2	-0.97163	24	1.345	1.444	1.332	-0.823	1.249	1.161	2.022	1.24	1.141	-1.626	-2.262	-2.584	-1.405	-1.932	-1.245	-2.087	1.861	1.17	2.5403	2.72074	2.51751	0.565265	2.37677	2.23612	4.06146	2.36199	2.20534	0.323985	0.208483	0.166778	0.377618	0.262066	0.421908	0.23537	3.63259	2.25012	0.959564	0.892063	1.00132
Niben101Scf02790g05015.1	244	K	sp|Q9FJA6|RS33_ARATH 40S ribosomal protein S33 IPR001351 (Ribosomal protein S3, Cterminal), IPR009019 (K homology domain, prokaryotic type) GO:0003723 (RNA binding), GO:0003735 (structural constituent of ribosome), GO:0005840 (ribosome), GO:0006412 (translation)	1	4.89872e-25	133.68	QGPTTPLPDLVTIHSPK(1)EEK(1)DYAR	5	0.76922	48	-4.438	-0.197	0.618	-4.508	0.126	0.116	-0.12	0.294	-0.669	0.133	1.712	0.541	1.513	1.067	0.235	1.152	1.425	1	0.0461348	0.872363	1.53475	0.0439498	1.09126	1.08373	0.920188	1.22603	0.628942	1.09657	3.27615	1.45498	2.85403	2.09507	1.17691	2.22222	2.68515	2	0.898542	0.88916	0.875363
Niben101Scf02790g05015.1	247	K	sp|Q9FJA6|RS33_ARATH 40S ribosomal protein S33 IPR001351 (Ribosomal protein S3, Cterminal), IPR009019 (K homology domain, prokaryotic type) GO:0003723 (RNA binding), GO:0003735 (structural constituent of ribosome), GO:0005840 (ribosome), GO:0006412 (translation)	1	4.68034e-10	88.239	QGPTTPLPDLVTIHSPK(1)EEK(1)DYAR	5	0.76922	7	-1.583	-1.43	-0.854	-2.079	-1.935	-0.357	-1.209	-1.032	-0.803	4.123	2.848	-0.989	3.008	2.472	-0.772	-0.512	2.697	-1.593	0.333787	0.371131	0.553249	0.236678	0.261521	0.780786	0.432568	0.489032	0.573156	17.424	7.20002	0.503827	8.04448	5.54812	0.585605	0.70125	6.48452	0.331481	0.898542	0.88916	0.875363
Niben101Scf02791g01001.1	140	K	sp|Q4UB16|RAB1_THEAN Rasrelated protein Rab1 IPR001806 (Small GTPase superfamily), IPR002041 (Ran GTPase), IPR005225 (Small GTPbinding protein domain), IPR027417 (Ploop containing nucleoside triphosphate hydrolase) GO:0003924 (GTPase activity), GO:0005525 (GTP binding), GO:0005622 (intracellular), GO:0006184 (GTP catabolic process), GO:0006886 (intracellular protein transport), GO:0006913 (nucleo…	1	0.0123379	54.436	K(1)EGIDFAR	3	2.3796	4	-0.104	-0.304	-0.004	0.118	-0.732	-1.26	-0.387	-0.01	-0.876	0.599	0.986	0.914	0.137	0.003	0.227	0.343	0.372	-0.024	0.93045	0.810003	0.997231	1.08523	0.602069	0.417544	0.764718	0.993092	0.544876	1.51467	1.98069	1.88426	1.09962	1.00208	1.1704	1.26839	1.29415	0.983502	0.318457	0.108786	0.323883
Niben101Scf02832g01015.1	688	K	ref|XP_010107860.1| Ph phosphatase PTEN [Morus notabilis] IPR000008 (C2 domain), IPR016130 (Proteintyrosine phosphatase, active site), IPR029021 (Proteintyrosine phosphataselike) GO:0004725 (protein tyrosine phosphatase activity), GO:0005515 (protein binding), GO:0016311 (dephosphorylation), GO:0016791 (phosphatase activity)	1	3.38858e-07	87.228	VLSQGYDDTAWPIQTK(1)TGR	3	-0.21062	13	-2.625	-3.358	-0.044	-2.016	-2.083	0.27	-0.454	0.663	-3.523	2.314	2.043	1.746	1.218	1.383	1.229	0.956	1.348	0.934	0.162105	0.0975307	0.969962	0.247243	0.236023	1.20581	0.730016	1.58337	0.0869904	4.9726	4.12102	3.35427	2.32624	2.6081	2.34404	1.93992	2.54559	1.91057	1.00583	0.903049	0.870981
Niben101Scf02837g05006.1	374	K	AT3G59920.1 RAB GDP dissociation inhibitor 2 LENGTH=444 IPR018203 (GDP dissociation inhibitor) GO:0005093 (Rab GDPdissociation inhibitor activity), GO:0015031 (protein transport)	1	8.89758e-06	71.853	KSDMYLFCCSYTHNVAPK(1)GK	4	0.15971	11	-0.908	-1.728	0.638	0.447	-1.311	-1.604	-1.404	-1.63	-1.808	1.602	1.671	2.023	-0.727	1.505	-0.925	1.594	1.134	1.432	0.532923	0.30187	1.55617	1.3632	0.403041	0.328964	0.37788	0.323088	0.285587	3.03564	3.18435	4.06428	0.604159	2.83825	0.526681	3.01885	2.19466	2.69821	0.935881	0.975392	0.905949
Niben101Scf02894g00005.1	713	K	sp|A6L1V8|LEUC_BACV8 3isopropylmalate dehydratase large subunit IPR015937 (Aconitase/isopropylmalate dehydratase) GO:0008152 (metabolic process)	1	4.92541e-24	132.76	STYEAITK(1)GNNMWNQLSVPAAK	3	-0.71459	31	0.687	0.812	0.376	0.442	0.537	0.38	0.769	1.405	0.238	-0.714	-0.354	-0.561	-0.905	-0.745	-1.574	-0.417	-0.213	-0.162	1.60993	1.75564	1.29774	1.35849	1.45095	1.30134	1.70409	2.64818	1.17936	0.609628	0.782412	0.677832	0.534033	0.596668	0.335876	0.74898	0.862741	0.893785	0.984567	0.993842	0.951705
Niben101Scf02902g01014.1	28	K	sp|A0AUR5|F188A_DANRE Protein FAM188A IPR003903 (Ubiquitin interacting motif), IPR011992 (EFhand domain pair), IPR025257 (Domain of unknown function DUF4205)	1	2.41108e-13	111.44	SK(1)PGEEVVGAVGEEGESPEVK	3	0.050165	12	-1.738	-1.511	-2.467	-1.255	1.209	0.432	-1.912	0.036	0.833	1.658	1.747	1.491	-1.567	1.053	1.161	0.777	-1.372	1.425	0.299785	0.350868	0.180867	0.418994	2.31177	1.3491	0.265724	1.02527	1.78139	3.15579	3.3566	2.81084	0.337509	2.07484	2.23612	1.71356	0.386355	2.68515	1.42479	1.51673	1.48733
Niben101Scf02910g01040.1	74	K	sp|P93788|REMO_SOLTU Remorin IPR005516 (Remorin, Cterminal), IPR005518 (Remorin, Nterminal)	1	8.08541e-17	142.91	ALVVVEDK(1)AAEPAEEKK	3	0.3631	45	0.83	1.111	0.969	0.653	0.468	0.3	0.992	0.923	0.445	0.647	0.212	0.076	-0.922	-0.847	-1.117	-0.774	-0.869	-3.096	1.77769	2.15995	1.95748	1.57243	1.38319	1.23114	1.98894	1.89605	1.36131	1.56591	1.15829	1.05409	0.527777	0.55594	0.461052	0.584794	0.547526	0.116953	0.570232	0.528416	1.69979
Niben101Scf02914g00001.1	32	K	sp|Q9ULA0|DNPEP_HUMAN Aspartyl aminopeptidase IPR001948 (Peptidase M18), IPR023358 (Peptidase M18, domain 2) GO:0004177 (aminopeptidase activity), GO:0006508 (proteolysis), GO:0008270 (zinc ion binding)	1	0.00133721	70.889	LK(1)SAGYVQIFER	3	-0.14033	10	2.125	2.001	2.146	2.321	-1.523	-1.707	3.105	-0.98	2.532	-0.91	-0.456	-1.599	-1.433	-0.713	-0.987	-1.266	-1.558	-1.097	4.36203	4.00277	4.42599	4.99678	0.347962	0.306296	8.60396	0.50698	5.78373	0.532185	0.729005	0.330106	0.37036	0.61005	0.504526	0.415811	0.339622	0.467488	0.939549	0.878197	0.980564
Niben101Scf02942g00020.1	274	K	emb|CDY44410.1| BnaA02g29670D [Brassica napus]	0.999942	0.000741633	59.585	K(1)SEYEEPKPDYGSGYGR	3	-0.82425	2	-0.126	0.669	-0.708	-0.479	-0.642	-0.801	-0.792	-0.167	-0.643	1.779	0.047	-0.573	0.172	1.04	-0.032	0.188	-0.323	1.392	0.916369	1.58997	0.612168	0.717475	0.640824	0.573951	0.577543	0.890693	0.64038	3.43188	1.03311	0.672217	1.12662	2.05623	0.978063	1.13918	0.799406	2.62442	1.15278	1.45788	1.29979
Niben101Scf02942g00020.1	359	K	emb|CDY44410.1| BnaA02g29670D [Brassica napus]	1	5.76162e-32	166.77	K(1)SEYEEPSSEYGSGYER	3	-0.28514	20	0.031	-0.294	-0.276	-0.06	-0.331	-0.443	-3.535	-0.511	-0.826	0.899	0.937	0.508	0.546	0.305	0.477	0.895	0.776	0.903	1.02172	0.815637	0.825878	0.959264	0.794985	0.735603	0.0862698	0.701736	0.564091	1.86477	1.91454	1.42208	1.46003	1.23542	1.39185	1.85961	1.71238	1.86995	1.15278	1.45788	1.29979
Niben101Scf02942g00020.1	342	K	emb|CDY44410.1| BnaA02g29670D [Brassica napus]	1	9.52153e-10	113.47	K(1)SGYEEPAPEYGSGYR	3	1.0786	19	-2.83	-2.737	0.382	-0.047	-2.477	0.06	0.019	-2.661	-0.58	1.555	1.4	1.278	1.238	1.175	0.983	1.145	1.063	1.035	0.140632	0.149996	1.30315	0.967947	0.179618	1.04247	1.01326	0.15811	0.668964	2.93834	2.63902	2.42503	2.35871	2.25793	1.97657	2.21146	2.08927	2.04911	1.15278	1.45788	1.29979
Niben101Scf02942g00020.1	291	K	emb|CDY44410.1| BnaA02g29670D [Brassica napus]	1	1.24803e-31	174.78	K(1)SEYVEPVSEYGSGYGR	3	0.11375	25	-0.599	-0.585	-0.642	-0.234	-0.405	-0.234	-0.715	-0.745	-1.101	0.866	0.987	0.488	0.679	0.267	0.222	0.488	0.612	0.652	0.660211	0.666649	0.640824	0.850274	0.755236	0.850274	0.609205	0.596668	0.466193	1.8226	1.98206	1.4025	1.60103	1.2033	1.16635	1.4025	1.52838	1.57135	1.15278	1.45788	1.29979
Niben101Scf02942g00020.1	390	K	emb|CDY44410.1| BnaA02g29670D [Brassica napus]	1	0.0156602	41.621	K(1)PSYGQDEEGER	3	-0.56983	1	-0.489	0.056	-0.166	-0.705	-0.058	1.061	-0.666	-0.359	-1.47	0.619	-0.283	-0.141	0.51	0.507	0.369	0.379	0.722	0.115	0.712519	1.03958	0.89131	0.613442	0.960595	2.08638	0.630252	0.779705	0.360982	1.53581	0.82188	0.90689	1.42405	1.42109	1.29146	1.30044	1.64947	1.08298	1.15278	1.45788	1.29979
Niben101Scf02942g00020.1	308	K	emb|CDY44410.1| BnaA02g29670D [Brassica napus]	0.999999	5.55311e-05	74.744	K(1)SEYEEPKPEYGSGYGR	3	0.61131	16	-0.697	-0.862	-0.492	0.291	-0.439	-0.533	-1.774	-1.412	-0.634	0.902	1.134	0.797	0.38	0.418	0.399	1.112	0.916	0.492	0.616854	0.550189	0.711039	1.22349	0.737646	0.691116	0.292397	0.37579	0.644387	1.86865	2.19466	1.73748	1.30134	1.33607	1.31859	2.16145	1.88688	1.40639	1.15278	1.45788	1.29979
Niben101Scf02942g00020.1	136	K	emb|CDY44410.1| BnaA02g29670D [Brassica napus]	1	9.05154e-29	165.58	K(1)SEYEEPASEYGSGYGR	3	0.38366	29	-0.54	-0.356	-0.896	-0.563	0.277	-0.194	-0.764	-0.415	-0.977	1.013	0.712	0.385	0.513	0.075	0.174	0.503	0.434	0.618	0.687771	0.781328	0.537375	0.676893	1.21167	0.874179	0.588861	0.750019	0.508035	2.0181	1.63807	1.30586	1.42701	1.05336	1.12818	1.41716	1.35097	1.53475	1.15278	1.45788	1.29979
Niben101Scf03015g05008.1	395	K	AT5G15270.2 RNAbinding KH domaincontaining protein LENGTH=548 IPR004087 (K Homology domain) GO:0003676 (nucleic acid binding), GO:0003723 (RNA binding)	1	0.00903277	47.037	TSEFSDK(1)GIITTR	2	2.25	2	-0.067	0.469	-1.272	0.639	0.034	0.306	0.091	-1.08	-0.231	1.749	0.1	-0.34	0.491	0.292	-0.043	0.248	-0.856	-0.528	0.954621	1.38415	0.414085	1.55725	1.02385	1.23628	1.06511	0.473029	0.852044	3.36126	1.07177	0.790041	1.40542	1.22434	0.970634	1.18756	0.552482	0.693515	1.10736	0.568707	0.858973
Niben101Scf03015g05008.1	62	K	AT5G15270.2 RNAbinding KH domaincontaining protein LENGTH=548 IPR004087 (K Homology domain) GO:0003676 (nucleic acid binding), GO:0003723 (RNA binding)	1	8.22111e-05	79.875	IGSVIGK(1)GGSIIK	2	-0.30598	3	-0.525	-0.005	-0.331	-0.711	0.429	-0.184	-0.479	-0.671	-1.168	1.566	1.59	1.732	-0.819	-0.133	-0.762	-0.326	0.136	0.662	0.694959	0.99654	0.794985	0.610897	1.3463	0.880259	0.717475	0.628071	0.445038	2.96083	3.01049	3.32188	0.566835	0.911933	0.589678	0.797745	1.09885	1.58227	1.10736	0.568707	0.858973
Niben101Scf03056g00006.1	56	K	sp|Q8RU27|UPTG2_SOLTU Alpha1,4glucanprotein synthase [UDPforming] 2 IPR004901 (Reversibly glycosylated polypeptide family), IPR029044 (Nucleotidediphosphosugar transferases) GO:0016866 (intramolecular transferase activity), GO:0030244 (cellulose biosynthetic process)	1	3.6995e-06	83.633	VIK(1)VPEGFDYELYNR	3	0.5619	9	1.013	1.425	0.565	1.354	1.625	0.625	1.338	1.757	1.082	-1.815	-1.643	-2.021	-0.675	-1.347	-0.816	-0.879	-0.617	-0.968	2.0181	2.68515	1.47939	2.5562	3.08442	1.54221	2.52801	3.37995	2.11697	0.284204	0.32019	0.246387	0.626332	0.393109	0.568015	0.543744	0.652025	0.511214	1.06869	0.82481	0.388211
Niben101Scf03069g04013.1	73	K	sp|P29545|EF1B_ORYSJ Elongation factor 1beta IPR010987 (Glutathione Stransferase, Cterminallike), IPR014717 (Translation elongation factor EF1B/ribosomal protein S6) GO:0003746 (translation elongation factor activity), GO:0005853 (eukaryotic translation elongation factor 1 complex), GO:0006414 (translational elongation)	1	3.31893e-07	122.39	LASSFSGK(1)AVGVR	2	0.71363	10	0.722	1.21	0.115	0.539	0.972	0.546	0.781	0.648	0.712	-0.929	-1.02	-0.672	-0.662	-0.178	-0.4	-0.76	-1.243	-0.382	1.64947	2.31338	1.08298	1.45297	1.96156	1.46003	1.71832	1.56699	1.63807	0.525222	0.493116	0.627636	0.632002	0.883928	0.757858	0.590496	0.422493	0.767373	0.919586	0.984629	0.979604
Niben101Scf03082g01001.1	341	K	sp|Q3V096|ANR42_MOUSE Ankyrin repeat domaincontaining protein 42 IPR020683 (Ankyrin repeatcontaining domain) GO:0005515 (protein binding)	1	3.78128e-06	97.631	LNNQEEVLK(1)LLEK	3	-0.62183	9	-1.529	-1.071	1.135	1.538	1.618	1.282	1.533	2.296	0.95	1.409	-1.281	-1.037	-1.12	-1.802	-1.811	-0.61	-2.403	0.903	0.346517	0.475989	2.19619	2.90392	3.06949	2.43176	2.89387	4.91094	1.93187	2.65553	0.41151	0.48734	0.460094	0.286777	0.284993	0.655197	0.189071	1.86995	0.500088	0.528597	1.60578
Niben101Scf03099g05007.1	95	K	sp|Q93VR4|ML423_ARATH MLPlike protein 423 IPR000916 (Bet v I domain), IPR023393 (STARTlike domain), IPR024949 (Bet v I type allergen) GO:0006952 (defense response), GO:0009607 (response to biotic stimulus)	1	2.03252e-10	113.4	TVVYSVIDGETMK(1)YYK	3	0.25753	15	0.412	1.028	0.749	1.194	1.333	1.227	1.615	1.236	0.913	0.763	0.267	0.272	0.417	-0.468	-0.08	-3.749	-3.07	-4.06	1.33053	2.0392	1.68063	2.28786	2.51926	2.3408	3.06312	2.35545	1.88296	1.69702	1.2033	1.20748	1.33515	0.722966	0.946058	0.074377	0.11908	0.059954	0.889706	0.855836	1.07343
Niben101Scf03113g02002.1	89	K	sp|Q9HPB8|RL6_HALSA 50S ribosomal protein L6 IPR000702 (Ribosomal protein L6) GO:0003735 (structural constituent of ribosome), GO:0005622 (intracellular), GO:0005840 (ribosome), GO:0006412 (translation), GO:0019843 (rRNA binding)	1	2.09348e-11	110.34	TALSHVENLITGVTK(1)GYR	3	-2.1114	10	-1.553	1.278	-2.422	-1.846	-1.859	-3.327	-3.426	1.82	-2.151	2.535	-1.976	1.455	2.101	2.079	1.493	1.687	2.167	1.944	0.340801	2.42503	0.186597	0.278163	0.275667	0.0996491	0.0930403	3.53081	0.225156	5.79577	0.254194	2.74157	4.29007	4.22514	2.81474	3.21986	4.49089	3.84771	0.890471	0.920026	0.937515
Niben101Scf03113g02002.1	187	K	sp|Q9HPB8|RL6_HALSA 50S ribosomal protein L6 IPR000702 (Ribosomal protein L6) GO:0003735 (structural constituent of ribosome), GO:0005622 (intracellular), GO:0005840 (ribosome), GO:0006412 (translation), GO:0019843 (rRNA binding)	1	0.000633453	69.815	FLDGIYVSEK(1)GR	3	-2.277	6	0.239	-0.791	-0.93	-0.927	-0.526	-1.087	-0.824	0.156	-1.749	1.358	1.645	1.409	1.057	1.356	1.409	-0.511	-1.028	-0.256	1.18017	0.577943	0.524858	0.525951	0.694478	0.470739	0.564874	1.11419	0.297508	2.5633	3.12748	2.65553	2.0806	2.55974	2.65553	0.701736	0.49039	0.837406	0.890471	0.920026	0.937515
Niben101Scf03114g03011.1	384	K	sp|A1RIQ1|HTPG_SHESW Chaperone protein HtpG IPR001404 (Heat shock protein Hsp90 family) GO:0005524 (ATP binding), GO:0006457 (protein folding), GO:0006950 (response to stress), GO:0051082 (unfolded protein binding)	1	0.00743111	72.607	EMLQQNK(1)ILK	2	-1.0323	11	-0.626	-0.531	-0.178	-0.246	0.169	-0.331	0.168	0.162	0.46	-0.363	0.672	-0.625	-0.262	0.451	-0.581	0.722	0.449	0.491	0.64797	0.692075	0.883928	0.843231	1.12428	0.794985	1.1235	1.11884	1.37554	0.777546	1.59328	0.64842	0.833931	1.36699	0.6685	1.64947	1.36509	1.40542	0.663379	0.656011	0.764946
Niben101Scf03114g03011.1	423	K	sp|A1RIQ1|HTPG_SHESW Chaperone protein HtpG IPR001404 (Heat shock protein Hsp90 family) GO:0005524 (ATP binding), GO:0006457 (protein folding), GO:0006950 (response to stress), GO:0051082 (unfolded protein binding)	1	0.000469577	66.706	NLK(1)LGIHEDSQNR	4	-0.62422	7	-1.363	-0.81	-0.648	-0.595	-0.216	-0.212	-1.094	-1.262	-1.715	1.281	1.586	0.598	-0.156	0.786	-0.13	1.138	1.113	1.698	0.388773	0.570382	0.638164	0.662044	0.860949	0.86334	0.468461	0.416966	0.304603	2.43007	3.00216	1.51362	0.89751	1.72429	0.913831	2.20076	2.16295	3.24451	0.663379	0.656011	0.764946
Niben101Scf03114g03011.1	258	K	sp|A1RIQ1|HTPG_SHESW Chaperone protein HtpG IPR001404 (Heat shock protein Hsp90 family) GO:0005524 (ATP binding), GO:0006457 (protein folding), GO:0006950 (response to stress), GO:0051082 (unfolded protein binding)	1	2.13617e-07	115.83	IK(1)EVSHEWQLINK	3	1.7217	8	-1.033	-1.09	-1.069	-2.293	-1.718	-1.782	-1.993	-2.26	-0.554	2.306	2.307	1.557	1.922	1.501	1.547	-0.849	1.761	1.739	0.488693	0.469761	0.476649	0.204051	0.30397	0.29078	0.251216	0.208772	0.681129	4.9451	4.94853	2.94241	3.78948	2.83039	2.92209	0.555169	3.38933	3.33804	0.663379	0.656011	0.764946
Niben101Scf03147g07002.1	168	K	sp|Q8BHL8|PSMF1_MOUSE Proteasome inhibitor PI31 subunit IPR021625 (Fbxo7/PI31 domain)	1	2.23329e-17	103.85	YSGSSVANSSTQTSSSGK(1)GGLGDEPSAER	3	-0.46683	8	-1.592	-0.636	-2.04	-0.774	-1.014	-0.808	-2.092	-0.321	-1.256	1.784	1.561	1.548	1.142	1.646	-0.891	1.362	1.501	0.88	0.331711	0.643495	0.243164	0.584794	0.495171	0.571173	0.234555	0.800515	0.418703	3.4438	2.95058	2.92411	2.20687	3.12965	0.53924	2.57041	2.83039	1.84038	0.702699	0.629546	0.47928
Niben101Scf03224g05003.1	139	K	sp|Q9XHS0|RS12_HORVU 40S ribosomal protein S12 IPR000530 (Ribosomal protein S12e), IPR029064 (50S ribosomal protein L30elike) GO:0003735 (structural constituent of ribosome), GO:0005622 (intracellular), GO:0005840 (ribosome), GO:0006412 (translation)	1	1.9043e-128	291.7	DFGEETEGLHIVQEYVK(1)SH	2	-1.0932	30	1.727	1.325	1.333	2.039	1.639	1.379	1.803	1.599	1.815	0.803	0.953	-7.654	-6.053	1.457	-6.158	0.753	0.564	0.676	3.31039	2.50533	2.51926	4.10961	3.1145	2.60088	3.48945	3.02933	3.5186	1.74473	1.93589	0.00496497	0.0150614	2.74537	0.0140042	1.68529	1.47836	1.5977	1.10281	1.06199	1.06828
Niben101Scf03226g01002.1	15	K	AT2G37180.1 Aquaporinlike superfamily protein LENGTH=285 IPR000425 (Major intrinsic protein), IPR023271 (Aquaporinlike) GO:0005215 (transporter activity), GO:0006810 (transport), GO:0016020 (membrane)	1	4.19152e-05	80.387	AENKEEDVNLGANK(1)YR	3	0.57111	10	0.714	1.18	0.184	0.354	1.001	0.475	0.392	0.226	0.5	1.372	0.226	-1.219	-0.707	-1.176	-1.337	-1.114	-0.506	-0.565	1.64035	2.26577	1.13603	1.2781	2.00139	1.38992	1.31221	1.16959	1.41421	2.58829	1.16959	0.42958	0.612593	0.442577	0.395843	0.462011	0.704172	0.675955	0.678914	0.708847	0.989488
Niben101Scf03278g07014.1	43	K	sp|O82530|PSA4_PETHY Proteasome subunit alpha type4 IPR000426 (Proteasome alphasubunit, Nterminal domain), IPR001353 (Proteasome, subunit alpha/beta), IPR029055 (Nucleophile aminohydrolases, Nterminal) GO:0004175 (endopeptidase activity), GO:0004298 (threoninetype endopeptidase activity), GO:0005839 (proteasome core complex), GO:0006511 (ubiquitindependent protein catabolic process), GO:0019773 (…	1	0.000102349	107.99	TK(1)EGVVLAVEK	3	-0.7736	19	-1.989	0.5	-1.6	-2.17	-0.633	-0.754	-1.8	-2.156	-2.103	2.061	1.975	1.665	1.496	1.188	1.367	1.671	2.822	-1.539	0.251913	1.41421	0.329877	0.222211	0.644834	0.592957	0.287175	0.224378	0.232774	4.17275	3.93128	3.17114	2.8206	2.27837	2.57934	3.18435	7.07142	0.344124	0.876054	0.870989	0.828162
Niben101Scf03289g01005.1	28	K	sp|A2XCH8|CKS1_ORYSI Cyclindependent kinases regulatory subunit 1 IPR000789 (Cyclindependent kinase, regulatory subunit) GO:0007049 (cell cycle), GO:0016538 (cyclindependent protein serine/threonine kinase regulator activity)	1	2.46791e-07	96.745	HVVLPPDVAK(1)LLPK	3	0.83898	17	-0.195	-0.686	-0.261	-0.095	-0.105	-0.187	-2.479	1.389	-2.536	1.623	1.454	1.32	2.06	1.481	0.03	-2.24	-0.484	-0.09	0.873573	0.621575	0.834509	0.936272	0.929805	0.87843	0.179369	2.61897	0.17242	3.08015	2.73967	2.49666	4.16986	2.79142	1.02101	0.211686	0.714992	0.939523	1.24303	1.36995	1.36999
Niben101Scf03332g02012.1	205	K	sp|Q8LG50|LPAT2_ARATH 1acylsnglycerol3phosphate acyltransferase 2 IPR002123 (Phospholipid/glycerol acyltransferase) GO:0008152 (metabolic process), GO:0016746 (transferase activity, transferring acyl groups)	1	0.00481906	54.898	TK(1)GFVTAVSHMR	3	0.091336	1	-0.467	-0.436	-0.562	-1.159	0.444	-0.633	0.322	-0.082	-0.748	1.738	0.317	-0.234	0.809	-0.343	0.611	0.29	0.073	0.06	0.723467	0.739181	0.677362	0.447823	1.36037	0.644834	1.25006	0.944747	0.595428	3.33572	1.24574	0.850274	1.752	0.7884	1.52732	1.22264	1.0519	1.04247	0.584218	1.0593	1.06003
Niben101Scf03535g01001.1	253	K	sp|Q9LGU6|METK3_ORYSJ Sadenosylmethionine synthase 3 IPR002133 (Sadenosylmethionine synthetase) GO:0004478 (methionine adenosyltransferase activity), GO:0005524 (ATP binding), GO:0006556 (Sadenosylmethionine biosynthetic process)	1	0.00511776	61.612	K(1)IIIDTYGGWGAHGGGAFSGK(1)DPTK	4	0.92994	2	0.373	-0.418	-0.558	-1.234	-0.387	-1.211	0.437	-0.118	-0.757	1.832	0.249	-0.367	1.013	-0.156	0.763	-0.09	0.245	0.384	1.29504	0.748461	0.679243	0.425137	0.764718	0.431969	1.35379	0.921464	0.591726	3.5603	1.18838	0.775393	2.0181	0.89751	1.69702	0.939523	1.18509	1.30495	0.968457	1.04566	0.988014
Niben101Scf03535g01001.1	211	K	sp|Q9LGU6|METK3_ORYSJ Sadenosylmethionine synthase 3 IPR002133 (Sadenosylmethionine synthetase) GO:0004478 (methionine adenosyltransferase activity), GO:0005524 (ATP binding), GO:0006556 (Sadenosylmethionine biosynthetic process)	0.998661	2.50725e-07	93.5	DLK(0.999)EHVIK(0.001)PVIPAQYLDEK	3	2.1283	11	0.535	1.148	0.794	1.035	-0.6	-1.613	0.845	1.328	0.758	-0.151	-1.313	-0.959	0.815	-0.316	-0.909	-1.012	-0.745	0.361	1.44894	2.21606	1.73388	2.04911	0.659754	0.326918	1.79626	2.51054	1.69114	0.900626	0.402483	0.514413	1.7593	0.803294	0.532554	0.495858	0.596668	1.28432	0.968457	1.04566	0.988014
Niben101Scf03548g01011.1	396	K	sp|P56206|SYG_THET8 GlycinetRNA ligase IPR027031 (GlycyltRNA synthetase/DNA polymerase subunit gamma2) GO:0000166 (nucleotide binding), GO:0004812 (aminoacyltRNA ligase activity), GO:0004820 (glycinetRNA ligase activity), GO:0005524 (ATP binding), GO:0005737 (cytoplasm), GO:0006418 (tRNA aminoacylation for protein translation), GO:0006426 (glycyltRNA aminoacylation)	1	0.014438	86.136	K(1)ELGLAFK	2	1.254	11	0.836	0.66	0.772	0.817	0.667	0.805	0.796	0.819	0.217	-1.542	1.267	-1.928	0.419	-0.472	-0.714	-1.278	-0.457	-1.685	1.78509	1.58008	1.70764	1.76174	1.58777	1.74715	1.73628	1.76418	1.16231	0.343409	2.40661	0.262793	1.337	0.720964	0.609628	0.412367	0.7285	0.311003	1.0314	1.04002	1.06979
Niben101Scf03580g01006.1	306	K	sp|Q86A67|ALF_DICDI Fructosebisphosphate aldolase IPR000741 (Fructosebisphosphate aldolase, classI), IPR013785 (Aldolasetype TIM barrel), IPR029768 (Fructosebisphosphate aldolase classI active site) GO:0003824 (catalytic activity), GO:0004332 (fructosebisphosphate aldolase activity), GO:0006096 (glycolytic process)	1	3.88221e-13	147.26	ALQQSTLK(1)AWAGK	2	-0.2967	35	0.526	0.282	0.27	0.764	0.441	0.196	0.871	0.892	0.728	0.242	-4.965	0.053	0.181	-0.228	-0.253	-0.176	0.338	-0.163	1.43993	1.21588	1.20581	1.69819	1.35754	1.14552	1.82893	1.85575	1.65634	1.18263	0.0320174	1.03742	1.13367	0.853818	0.83915	0.885154	1.264	0.893166	0.825704	0.913636	0.829199
Niben101Scf03580g01006.1	7	K	sp|Q86A67|ALF_DICDI Fructosebisphosphate aldolase IPR000741 (Fructosebisphosphate aldolase, classI), IPR013785 (Aldolasetype TIM barrel), IPR029768 (Fructosebisphosphate aldolase classI active site) GO:0003824 (catalytic activity), GO:0004332 (fructosebisphosphate aldolase activity), GO:0006096 (glycolytic process)	1	2.67192e-09	140.91	GK(1)YTDELIANAK	2	-0.59987	17	1.079	1.292	1.234	1.127	1.284	1.401	1.375	1.469	1.011	-2.474	-2.406	1.285	-2.108	-1.675	1.853	-1.628	-2.112	-2.008	2.11257	2.44867	2.35218	2.18404	2.43513	2.64085	2.59368	2.7683	2.01531	0.179991	0.188678	2.43682	0.231968	0.313166	3.61251	0.323536	0.231326	0.248618	0.825704	0.913636	0.829199
Niben101Scf03590g01002.1	74	K	sp|Q84MB3|ACCH1_ARATH 1aminocyclopropane1carboxylate oxidase homolog 1 IPR005123 (Oxoglutarate/irondependent dioxygenase), IPR026992 (Nonhaem dioxygenase Nterminal domain), IPR027443 (Isopenicillin N synthaselike) GO:0016491 (oxidoreductase activity), GO:0016706 (oxidoreductase activity, acting on paired donors, with incorporation or reduction of molecular oxygen, 2oxoglutarate as one donor, and …	1	1.3823e-14	115.66	VK(1)VYSESDAPLPFPHGYR	3	2.5085	10	-1.75	-1.387	-1.591	-1.759	-1.669	-1.578	0.672	2.11	-1.495	1.022	1.661	1.261	1.735	1.706	1.184	-0.586	1.891	-1.429	0.297302	0.382359	0.331941	0.295453	0.314471	0.334946	1.59328	4.31691	0.354781	2.03073	3.16236	2.39662	3.32879	3.26255	2.27206	0.666187	3.70892	0.371388	1.32794	1.11958	0.0721882
Niben101Scf03602g01007.1	337	K	sp|A9NE17|FTSH_ACHLI ATPdependent zinc metalloprotease FtsH IPR003959 (ATPase, AAAtype, core), IPR025753 (AAAtype ATPase, Nterminal domain), IPR027417 (Ploop containing nucleoside triphosphate hydrolase) GO:0005524 (ATP binding)	1	3.82338e-07	89.506	ALK(1)PHITQAQTINIVR	3	0.54457	2	0.125	-1.543	-0.248	0.022	0.42	-1.774	-0.113	-0.432	0.028	-0.05	1.717	1.791	-0.553	0.374	-0.378	0.477	0.492	-0.356	1.09051	0.343171	0.842063	1.01537	1.33793	0.292397	0.924663	0.741234	1.0196	0.965936	3.28752	3.46055	0.681601	1.29594	0.769504	1.39185	1.40639	0.781328	1.26446	0.422693	0.844367
Niben101Scf03634g04009.1	400	K	sp|Q2SMS4|METE_HAHCH 5methyltetrahydropteroyltriglutamatehomocysteine methyltransferase IPR006276 (Cobalaminindependent methionine synthase) GO:0003871 (5methyltetrahydropteroyltriglutamatehomocysteine Smethyltransferase activity), GO:0008270 (zinc ion binding), GO:0008652 (cellular amino acid biosynthetic process), GO:0009086 (methionine biosynthetic process)	1	0.00267317	65.467	VTNEAVQK(1)AATALK	2	-0.79846	1	-1.092	0.328	0.01	1.299	-0.061	0.16	-1.191	-0.211	-0.868	0.326	0.679	0.408	0.347	-0.615	1.019	-0.442	-0.449	0.353	0.469111	1.25527	1.00696	2.46058	0.958599	1.11729	0.437999	0.863938	0.547906	1.25353	1.60103	1.32685	1.27191	0.65293	2.02651	0.736113	0.73255	1.27721	1.28188	1.16487	1.25763
Niben101Scf03708g02009.1	221	K	sp|O65570|VILI4_ARATH Villin4 IPR007122 (Villin/Gelsolin), IPR029006 (ADFH/Gelsolinlike domain) GO:0003779 (actin binding), GO:0051015 (actin filament binding), GO:0051017 (actin filament bundle assembly)	1	3.29723e-37	209.33	VQK(1)GQAEPLEIESLTR	2	0.23762	35	-0.941	-0.659	-0.908	-0.438	-0.486	-0.406	-0.548	0.36	-0.861	0.782	1.109	0.506	0.629	0.673	0.152	0.356	0.585	0.098	0.520872	0.633317	0.532923	0.738157	0.714002	0.754713	0.683968	1.28343	0.550571	1.71951	2.15696	1.42011	1.54649	1.59438	1.11111	1.27987	1.50004	1.07029	0.535719	1.74849	0.877246
Niben101Scf03711g01021.1	54	K	sp|Q9XEX2|PRX2B_ARATH Peroxiredoxin2B IPR012336 (Thioredoxinlike fold) GO:0016491 (oxidoreductase activity)	1	1.16048e-10	101.08	YTHALGLELDLSEK(1)GLGVR	4	0.63038	7	2.218	2.128	-0.948	-1.577	2.304	-1.482	2.589	3.263	1.925	-1.719	-0.691	-0.953	-1.286	0.933	-1.836	-1.745	-1.299	-1.824	4.65248	4.37111	0.518351	0.335178	4.93825	0.357992	6.01682	9.59977	3.79737	0.303759	0.619424	0.516557	0.410086	1.90924	0.280097	0.298334	0.406408	0.282437	0.834559	0.863012	0.906859
Niben101Scf03716g00015.1	148	K	sp|P92985|RBP1C_ARATH Ranbinding protein 1 homolog c IPR011993 (Pleckstrin homologylike domain) GO:0046907 (intracellular transport)	1	1.84963e-09	109.07	FASIENCK(1)TFMETFR	3	0.22184	15	0.817	0.467	0.133	0.686	0.492	0.406	0.799	1.097	0.562	-3.038	0.786	-2.72	-2.345	0.586	0.513	0.228	0.44	0.089	1.76174	1.38223	1.09657	1.60882	1.40639	1.32501	1.73989	2.13909	1.47631	0.121751	1.72429	0.151774	0.196827	1.50108	1.42701	1.17121	1.3566	1.06363	0.961989	0.974949	0.840463
Niben101Scf03732g07010.1	39	K	AT3G52990.1 Pyruvate kinase family protein LENGTH=527 IPR001697 (Pyruvate kinase) GO:0000287 (magnesium ion binding), GO:0003824 (catalytic activity), GO:0004743 (pyruvate kinase activity), GO:0006096 (glycolytic process), GO:0030955 (potassium ion binding)	1	0.000260757	110.53	IVGTLGPK(1)SR	2	-0.078234	17	1.708	1.783	1.727	-1.398	1.507	1.568	1.788	1.839	-2.364	-1.824	-1.914	-2.139	-1.83	-1.419	-1.103	0.613	0.531	0.928	3.26708	3.44141	3.31039	0.379455	2.84218	2.96493	3.45336	3.57762	0.194252	0.282437	0.265356	0.227037	0.281265	0.373971	0.465547	1.52944	1.44493	1.90264	0.664109	0.616771	0.739855
Niben101Scf03751g01002.1	127	K	sp|F4HT49|PABP1_ARATH Polyadenylatebinding protein 1 IPR006515 (Polyadenylate binding protein, human types 1, 2, 3, 4), IPR012677 (Nucleotidebinding alphabeta plait domain) GO:0000166 (nucleotide binding), GO:0003676 (nucleic acid binding), GO:0003723 (RNA binding)	1	0.000141046	92.428	K(1)SGAANIFIK	3	-0.83904	5	-0.259	-0.758	-0.526	-0.847	-0.766	-1.537	0.163	-0.239	-1.08	2.861	2.772	-0.45	-0.357	0.385	2.416	-0.674	-0.803	-0.303	0.835667	0.591316	0.694478	0.55594	0.588046	0.344601	1.11961	0.847332	0.473029	7.26519	6.83054	0.732043	0.780786	1.30586	5.33689	0.626767	0.573156	0.810565	1.34085	0.752065	0.895011
Niben101Scf03823g02029.1	484	K	AT1G72330.3 alanine aminotransferase 2 LENGTH=553 IPR015424 (Pyridoxal phosphatedependent transferase) GO:0003824 (catalytic activity), GO:0009058 (biosynthetic process), GO:0030170 (pyridoxal phosphate binding)	1	5.6718e-05	71.279	AAEEAK(1)TAPDGFYAR	3	0.70509	6	1.067	-0.255	-0.484	-0.957	1.392	1.609	1.319	1.084	0.453	-0.327	0.527	-2.066	-0.072	-0.247	-0.719	-1.792	-0.735	0.204	2.09507	0.837987	0.714992	0.515127	2.62442	3.0504	2.49493	2.11991	1.36888	0.797192	1.44093	0.238821	0.951318	0.842647	0.607518	0.288771	0.600818	1.15189	1.0048	1.01114	1.08762
Niben101Scf03886g02005.1	52	K	AT5G50870.2 ubiquitinconjugating enzyme 27 LENGTH=203 IPR009060 (UBAlike), IPR016135 (Ubiquitinconjugating enzyme/RWDlike), IPR023313 (Ubiquitinconjugating enzyme, active site) GO:0005515 (protein binding)	1	0.00014867	94.309	VQK(1)ELQECNR	3	0.55872	2	0.248	-0.012	-0.041	0.014	0.76	1.475	-0.6	-0.097	-0.312	0.59	-0.765	-0.405	0.301	-0.533	-0.464	0.119	-0.225	-0.054	1.18756	0.991717	0.971981	1.00975	1.69349	2.77984	0.659754	0.934975	0.805524	1.50525	0.588453	0.755236	1.232	0.691116	0.724973	1.08598	0.855595	0.963262	0.73166	0.746214	0.860376
Niben101Scf03886g02005.1	117	K	AT5G50870.2 ubiquitinconjugating enzyme 27 LENGTH=203 IPR009060 (UBAlike), IPR016135 (Ubiquitinconjugating enzyme/RWDlike), IPR023313 (Ubiquitinconjugating enzyme, active site) GO:0005515 (protein binding)	1	6.22994e-25	137.38	FSTK(1)VWHPNISSQSGAICLDILK	4	0.048869	13	-1.964	1.673	-2.297	2.691	2.107	2.056	-2.379	3.251	2.057	-0.232	-2.235	-2.001	-1.842	-2.394	-1.255	2.103	-1.133	1.794	0.256317	3.18877	0.203486	6.45761	4.30795	4.15832	0.192243	9.52025	4.1612	0.851454	0.212421	0.249827	0.278935	0.190254	0.418994	4.29602	0.455967	3.46775	0.73166	0.746214	0.860376
Niben101Scf03894g02020.1	462	K	AT5G41950.1 Tetratricopeptide repeat (TPR)like superfamily protein LENGTH=565 IPR011990 (Tetratricopeptidelike helical domain) GO:0005515 (protein binding)	1	4.15819e-40	166.29	SQFVLNHEGLQQISK(1)VDQR	3	0.45968	15	-2.678	-0.178	-0.138	0.309	-0.208	-0.496	-2.159	-3.163	0.199	1.447	1.357	0.677	1.558	0.764	0.595	0.713	0.672	0.732	0.156258	0.883928	0.908778	1.23885	0.865737	0.70907	0.223911	0.111646	1.1479	2.72641	2.56152	1.59881	2.94445	1.69819	1.51047	1.63921	1.59328	1.66094	1.01416	0.667043	1.249
Niben101Scf03930g05040.1	119	K	sp|Q66IF1|REEP6_DANRE Receptor expressionenhancing protein 6 IPR004345 (TB2/DP1/HVA22related protein)	1	1.40501e-15	124.62	K(1)K(1)DVFSK(1)PDDILTAAEK	4	-0.28212	33	0.831	0.843	0.392	0.901	1.457	1.343	1.35	1.69	0.356	-0.443	-0.888	-1.025	-1.256	-1.403	-1.327	-1.007	-0.84	-0.974	1.77892	1.79378	1.31221	1.86736	2.74537	2.53678	2.54912	3.22657	1.27987	0.735603	0.540363	0.49141	0.418703	0.378142	0.398596	0.49758	0.558644	0.509093	1.88531	1.01804	0.776854
Niben101Scf03930g05040.1	103	K	sp|Q66IF1|REEP6_DANRE Receptor expressionenhancing protein 6 IPR004345 (TB2/DP1/HVA22related protein)	1	6.20981e-07	165.98	K(1)AVNIWYVPR	2	1.5712	31	0.644	1.456	0.758	0.954	0.885	0.571	0.007	0.947	-0.062	-0.743	-0.584	-0.716	-0.973	-0.461	-0.366	-0.461	-0.759	-1.096	1.56266	2.74347	1.69114	1.93724	1.84676	1.48555	1.00486	1.92786	0.957935	0.597496	0.667112	0.608783	0.509446	0.726483	0.775931	0.726483	0.590906	0.467812	1.88531	1.01804	0.776854
Niben101Scf03930g05040.1	114	K	sp|Q66IF1|REEP6_DANRE Receptor expressionenhancing protein 6 IPR004345 (TB2/DP1/HVA22related protein)	1	1.32148e-62	242.26	K(1)K(1)DVFSK(1)PDDILTAAEK	4	-0.28212	87	1.513	1.341	1.14	1.188	1.517	1.458	0.968	1.303	0.862	-0.641	-0.642	-1.231	-1.421	-1.452	-1.514	-1.194	-1.53	-1.663	2.85403	2.53327	2.20381	2.27837	2.86195	2.74727	1.95613	2.46741	1.81756	0.641268	0.640824	0.426022	0.373453	0.365514	0.350139	0.437089	0.346277	0.315782	1.88531	1.01804	0.776854
Niben101Scf03930g05040.1	113	K	sp|Q66IF1|REEP6_DANRE Receptor expressionenhancing protein 6 IPR004345 (TB2/DP1/HVA22related protein)	1	1.32148e-62	242.26	K(1)K(1)DVFSK(1)PDDILTAAEK	4	-0.28212	69	1.632	1.479	1.315	0.986	1.671	1.589	1.136	1.409	1.35	-1.122	0.328	-1.705	-1.935	-2.082	-2.006	-1.686	-0.705	-1.654	3.09942	2.78755	2.48802	1.98069	3.18435	3.00841	2.19771	2.65553	2.54912	0.459456	1.25527	0.306721	0.261521	0.236187	0.248962	0.310787	0.613442	0.317758	1.88531	1.01804	0.776854
Niben101Scf03932g04008.1	568	K	AT5G46190.1 RNAbinding KH domaincontaining protein LENGTH=644 IPR004087 (K Homology domain) GO:0003676 (nucleic acid binding), GO:0003723 (RNA binding)	1	9.01447e-07	117.7	VIGK(1)GGSNIDNIR	2	-0.52892	18	-0.509	-0.66	-0.074	-0.115	-1.325	-0.849	-0.537	-0.917	-0.545	1.168	1.069	0.985	0.693	0.852	0.232	0.348	-0.37	0.555	0.702709	0.632878	0.95	0.923382	0.399149	0.555169	0.689203	0.529609	0.685391	2.247	2.09798	1.97931	1.61664	1.805	1.17446	1.27279	0.773782	1.46917	0.927897	0.89481	0.917412
Niben101Scf03993g03013.1	156	K	sp|Q9M376|VA727_ARATH Vesicleassociated membrane protein 727 IPR001388 (Synaptobrevin), IPR011012 (Longinlike domain) GO:0006810 (transport), GO:0016021 (integral component of membrane), GO:0016192 (vesiclemediated transport)	1	0.00588131	61.78	LK(1)AQITEVK	2	-1.5235	2	-0.057	-0.027	1.752	-0.247	0.6	-0.32	-0.213	0.137	-0.703	0.281	0.48	-1.381	-0.207	-0.131	-0.326	-0.693	-0.02	1.076	0.961261	0.981459	3.36825	0.842647	1.51572	0.80107	0.862741	1.09962	0.614293	1.21504	1.39474	0.383953	0.866337	0.913198	0.797745	0.618566	0.986233	2.10818	0.644165	0.651672	0.670419
Niben101Scf04028g03020.1	248	K	sp|Q9SVU4|TET20_ARATH Tetraspanin20 IPR018499 (Tetraspanin/Peripherin) GO:0016021 (integral component of membrane)	1	1.10574e-32	157.42	EK(1)YGLDTSEFTYNPSDSNR	3	-0.34216	7	-1.659	-1.097	-1.234	-1.425	1.851	-2.372	-2.09	-0.896	-2.061	3.203	2.7	2.304	1.663	2.238	1.921	-0.597	-1.225	-1.224	0.316659	0.467488	0.425137	0.372419	3.6075	0.193178	0.234881	0.537375	0.23965	9.20872	6.49802	4.93825	3.16674	4.71743	3.78685	0.661127	0.427798	0.428094	0.890814	0.853346	0.780797
Niben101Scf04030g01001.1	764	K	sp|Q32PH0|TPPC9_BOVIN Trafficking protein particle complex subunit 9 IPR013935 (TRAPP II complex, Trs120)	1	2.36626e-24	133.76	AWQLGLSDLDAAPGK(1)NISGSTGR	3	0.8724	16	1.051	0.956	0.916	0.531	0.425	0.688	0.841	1.586	0.221	0.703	0.388	0.2	-5.327	-0.01	0.247	0.935	0.693	-5.041	2.07197	1.93992	1.88688	1.44493	1.34257	1.61105	1.79129	3.00216	1.16554	1.62789	1.30858	1.1487	0.0249123	0.993092	1.18674	1.91189	1.61664	0.0303744	0.728593	0.884486	0.954428
Niben101Scf04096g03009.1	87	K	sp|Q9XFM6|MSBP1_ARATH Membrane steroidbinding protein 1 IPR001199 (Cytochrome b5like heme/steroid binding domain) GO:0020037 (heme binding)	1	0.00721863	102.51	K(1)PLLMAIK	2	0.93728	4	-0.498	0.653	0.186	-0.745	-1.079	0.072	-1.094	-0.255	-0.666	0.548	0.328	-0.445	0.88	0.901	0.442	0.681	0.101	-0.011	0.708088	1.57243	1.13761	0.596668	0.473357	1.05117	0.468461	0.837987	0.630252	1.46206	1.25527	0.734584	1.84038	1.86736	1.35849	1.60325	1.07252	0.992404	0.799869	0.524571	1.12002
Niben101Scf04096g03009.1	127	K	sp|Q9XFM6|MSBP1_ARATH Membrane steroidbinding protein 1 IPR001199 (Cytochrome b5like heme/steroid binding domain) GO:0020037 (heme binding)	1	0.000464571	100.88	ALAK(1)MSFEEK	3	0.21121	51	-0.161	-0.188	-0.443	-0.104	-0.85	-1.903	-1.695	0.379	0.254	0.932	-0.802	0.644	-0.619	0.423	0.375	1.45	1.113	1.196	0.894405	0.877822	0.735603	0.93045	0.554785	0.267387	0.308855	1.30044	1.19251	1.90792	0.573554	1.56266	0.651122	1.34071	1.29684	2.73208	2.16295	2.29104	0.799869	0.524571	1.12002
Niben101Scf04174g01008.1	119	K	sp|P46417|GSTX3_SOYBN Glutathione Stransferase 3 IPR010987 (Glutathione Stransferase, Cterminallike), IPR012336 (Thioredoxinlike fold) GO:0005515 (protein binding)	1	0.000138641	75.088	LWATK(1)GEEQEAAK	3	0.11365	11	1.38	1.441	1.479	-0.624	-1.255	1.319	0.782	0.496	0.728	-1.154	-1.155	-1.222	-0.753	0.241	-0.741	-0.517	-0.484	0.038	2.60268	2.71509	2.78755	0.648869	0.418994	2.49493	1.71951	1.4103	1.65634	0.449378	0.449066	0.428688	0.593368	1.18181	0.598324	0.698823	0.714992	1.02669	0.939258	0.852783	0.997458
Niben101Scf04300g05005.1	356	K	sp|P36612|PRS4_SCHPO 26S protease regulatory subunit 4 homolog IPR003959 (ATPase, AAAtype, core), IPR005937 (26S proteasome subunit P45), IPR027417 (Ploop containing nucleoside triphosphate hydrolase) GO:0005524 (ATP binding), GO:0005737 (cytoplasm), GO:0016787 (hydrolase activity), GO:0030163 (protein catabolic process)	1	8.59393e-06	81.992	K(1)MNVHPDVNFEELAR	3	-1.7034	8	-1.974	-1.048	0.03	-1.783	-0.599	-1.194	0.151	-1.276	-1.834	1.711	1.916	1.515	1.955	1.84	1.62	1.684	-1.156	-1.558	0.254546	0.483638	1.02101	0.290579	0.660211	0.437089	1.11034	0.412939	0.280486	3.27388	3.77375	2.85799	3.87716	3.5801	3.07375	3.21318	0.448755	0.339622	0.805361	0.825491	0.718068
Niben101Scf04301g02007.1	452	K	AT1G02205.3 Fatty acid hydroxylase superfamily LENGTH=630 IPR006694 (Fatty acid hydroxylase), IPR021940 (Uncharacterised domain Wax2, Cterminal) GO:0005506 (iron ion binding), GO:0006633 (fatty acid biosynthetic process), GO:0016491 (oxidoreductase activity), GO:0055114 (oxidationreduction process)	1	2.1961e-10	99.371	LK(1)SNLTPDVAINLVPSK	3	0.72064	8	-1.723	1.966	1.85	-1.617	2.22	1.587	2.57	2.882	2.068	-1.126	-1.838	0.195	-0.53	-1.31	-2.275	-1.256	-1.643	-2.02	0.302918	3.90683	3.605	0.326013	4.65893	3.00424	5.93809	7.37171	4.19305	0.458184	0.279709	1.14472	0.692555	0.403321	0.206613	0.418703	0.32019	0.246558	1.16083	1.1854	1.193
Niben101Scf04301g02007.1	589	K	AT1G02205.3 Fatty acid hydroxylase superfamily LENGTH=630 IPR006694 (Fatty acid hydroxylase), IPR021940 (Uncharacterised domain Wax2, Cterminal) GO:0005506 (iron ion binding), GO:0006633 (fatty acid biosynthetic process), GO:0016491 (oxidoreductase activity), GO:0055114 (oxidationreduction process)	1	2.89153e-07	84.249	ASLDHGFSPLTTASASESK(1)A	3	1.5709	8	1.938	2.684	1.923	1.708	2.24	2.904	2.765	-1.652	1.711	-2.028	-2.218	-1.872	-1.391	-1.89	-1.701	-1.584	-1.792	-1.744	3.83174	6.42635	3.79211	3.26708	4.72397	7.48499	6.79748	0.318199	3.27388	0.245195	0.214939	0.273194	0.3813	0.269807	0.307573	0.333556	0.288771	0.298541	1.16083	1.1854	1.193
Niben101Scf04301g02007.1	284	K	AT1G02205.3 Fatty acid hydroxylase superfamily LENGTH=630 IPR006694 (Fatty acid hydroxylase), IPR021940 (Uncharacterised domain Wax2, Cterminal) GO:0005506 (iron ion binding), GO:0006633 (fatty acid biosynthetic process), GO:0016491 (oxidoreductase activity), GO:0055114 (oxidationreduction process)	1	0.0360016	65.179	SSDTLYEK(1)SLK	2	0.50056	1	-0.077	0.287	-0.188	-0.194	-0.069	-0.216	-1.061	0.415	-0.688	0.429	0.035	0.121	-0.393	1.02	-0.215	-0.3	0.002	1.093	0.948027	1.2201	0.877822	0.874179	0.953299	0.860949	0.4793	1.3333	0.620714	1.3463	1.02456	1.08749	0.761544	2.02792	0.861546	0.812252	1.00139	2.13317	1.16083	1.1854	1.193
Niben101Scf04339g00010.1	149	K	sp|Q5ZI57|TPPC3_CHICK Trafficking protein particle complex subunit 3 IPR007194 (Transport protein particle (TRAPP) component), IPR024096 (NO signalling/Golgi transport ligandbinding domain)	1	6.11837e-09	105.58	LLK(1)QVPEEYPYKDDE	3	2.1485	15	1.309	1.037	0.954	0.529	1.169	1.244	0.634	1.048	1.04	-2.722	1.739	0.956	-2.466	-1.029	-1.433	-1.963	0.83	-2.874	2.4777	2.05196	1.93724	1.44293	2.24856	2.36854	1.55186	2.06766	2.05623	0.151564	3.33804	1.93992	0.180992	0.49005	0.37036	0.256495	1.77769	0.136408	0.73916	0.662414	1.11162
Niben101Scf04410g09016.1	152	K	sp|Q8XKG8|CLPB_CLOPE Chaperone protein ClpB IPR001270 (ClpA/B family), IPR004176 (Clp, Nterminal), IPR019489 (Clp ATPase, Cterminal), IPR023150 (Double ClpN motif), IPR027417 (Ploop containing nucleoside triphosphate hydrolase), IPR028299 (ClpA/B, conserved site 2) GO:0005524 (ATP binding), GO:0019538 (protein metabolic process)	1	8.43379e-08	95.538	K(1)VESASGDTTFQALK	3	0.66829	1	-1.316	-0.835	-0.095	-0.518	-0.37	-0.577	0.935	-0.878	-0.584	0.291	0.192	-0.583	0.18	0.438	0.336	0.42	0.257	2.706	0.401647	0.560583	0.936272	0.698339	0.773782	0.670356	1.91189	0.544121	0.667112	1.22349	1.14235	0.667574	1.13288	1.35472	1.26225	1.33793	1.19499	6.5251	0.314255	0.282475	0.39648
Niben101Scf04410g09016.1	266	K	sp|Q8XKG8|CLPB_CLOPE Chaperone protein ClpB IPR001270 (ClpA/B family), IPR004176 (Clp, Nterminal), IPR019489 (Clp ATPase, Cterminal), IPR023150 (Double ClpN motif), IPR027417 (Ploop containing nucleoside triphosphate hydrolase), IPR028299 (ClpA/B, conserved site 2) GO:0005524 (ATP binding), GO:0019538 (protein metabolic process)	1	0.0118914	61.11	AVLK(1)EVEEAEGK	2	0.88043	1	1.279	0.112	0.403	0.02	-0.062	-0.43	0.342	0.163	-0.443	-0.873	-0.681	0.198	0.661	-0.539	0.016	0.159	-0.566	0.242	2.42671	1.08073	1.32225	1.01396	0.957935	0.742262	1.26751	1.11961	0.735603	0.54601	0.623733	1.14711	1.58118	0.688248	1.01115	1.11651	0.675487	1.18263	0.314255	0.282475	0.39648
Niben101Scf04432g08005.1	30	K	sp|B1L712|RS10_KORCO 30S ribosomal protein S10 IPR001848 (Ribosomal protein S10), IPR027486 (Ribosomal protein S10 domain) GO:0003723 (RNA binding), GO:0003735 (structural constituent of ribosome), GO:0005622 (intracellular), GO:0005840 (ribosome), GO:0006412 (translation), GO:0015935 (small ribosomal subunit)	1	8.52065e-05	106.32	ITLSSK(1)NVK(1)NLEK	3	0.4228	10	-1.439	1.095	2.686	0.496	2.377	2.208	0.742	-0.415	0.762	-1.396	-1.357	-0.965	-1.113	0.445	-1.293	-0.957	-1.03	-0.849	0.368823	2.13613	6.43527	1.4103	5.19455	4.62034	1.67249	0.750019	1.69584	0.379981	0.390393	0.512278	0.462332	1.36131	0.408102	0.515127	0.48971	0.555169	0.209474	0.444915	0.387828
Niben101Scf04549g02011.1	330	K	sp|P40024|ARB1_YEAST ABC transporter ATPbinding protein ARB1 IPR003439 (ABC transporterlike), IPR027417 (Ploop containing nucleoside triphosphate hydrolase) GO:0005524 (ATP binding), GO:0016887 (ATPase activity)	1	1.04134e-07	95.57	WEQEQIASMK(1)EYIAR	3	0.56868	10	1.405	1.57	-1.233	1.472	1.496	1.472	1.413	1.884	-1.182	-2.364	-1.749	0.355	1.362	-1.769	-0.23	-1.004	-1.398	-1.501	2.64818	2.96905	0.425432	2.77406	2.8206	2.77406	2.6629	3.69097	0.44074	0.194252	0.297508	1.27899	2.57041	0.293412	0.852635	0.498616	0.379455	0.353308	0.986826	1.00924	1.03914
Niben101Scf04558g02003.1	33	K	sp|Q06445|CYTI_VIGUN Cysteine proteinase inhibitor IPR000010 (Proteinase inhibitor I25, cystatin), IPR027214 (Cystatin) GO:0004869 (cysteinetype endopeptidase inhibitor activity)	1	4.74925e-06	133.89	K(1)QNALLEFGK	2	0.33401	13	0.475	0.488	0.526	0.801	0.816	0.603	0.69	0.829	0.773	1.038	-1.912	-1.31	-0.918	-0.827	-0.905	-1.159	0.781	-0.788	1.38992	1.4025	1.43993	1.74231	1.76052	1.51887	1.61328	1.77645	1.70882	2.05338	0.265724	0.403321	0.529242	0.5637	0.534033	0.447823	1.71832	0.579146	1.01953	1.02618	1.07368
Niben101Scf04623g01006.1	54	K	gb|KEH25572.1| HSP20like chaperone superfamily protein [Medicago truncatula] IPR008978 (HSP20like chaperone)	1	1.38031e-05	109.72	HYELK(1)LELQDK	3	1.1992	18	1.276	0.817	0.916	1.167	0.982	0.741	1.441	0.603	0.392	-0.698	-0.832	-1.235	-1.123	-1.299	-1.038	-0.421	-1.113	-0.576	2.42167	1.76174	1.88688	2.24544	1.9752	1.67133	2.71509	1.51887	1.31221	0.616426	0.56175	0.424842	0.459138	0.406408	0.487002	0.746907	0.462332	0.670821	0.442588	1.18371	0.875525
Niben101Scf04627g02010.1	51	K	sp|A1SNK7|RL24_NOCSJ 50S ribosomal protein L24 IPR005756 (Ribosomal protein L26/L24P, eukaryotic/archaeal), IPR008991 (Translation protein SH3like domain) GO:0003735 (structural constituent of ribosome), GO:0005622 (intracellular), GO:0005840 (ribosome), GO:0006412 (translation), GO:0015934 (large ribosomal subunit)	1	0.00310381	66.962	K(1)DDEVQVVR	3	-0.66097	6	-0.151	-0.752	-1.13	-0.833	-0.225	-0.936	-0.557	-0.529	-1.61	2.515	1.98	2.011	-0.126	0.895	1.167	-0.458	-0.586	-0.673	0.900626	0.59378	0.456916	0.561361	0.855595	0.52268	0.679714	0.693035	0.327598	5.71598	3.94493	4.03062	0.916369	1.85961	2.24544	0.727995	0.666187	0.627201	0.419267	1.53625	1.51647
Niben101Scf04804g01002.1	79	K	sp|P93788|REMO_SOLTU Remorin IPR005516 (Remorin, Cterminal), IPR005518 (Remorin, Nterminal)	0.999972	3.0593e-06	94.09	ALVVVEDKPAEEK(1)K	3	-0.4745	20	2.031	2.073	0.874	2.084	0.614	0.549	2.005	1.727	0.557	-1.365	0.164	-2.334	-1.442	-1.57	-2.066	-0.593	-1.687	-1.621	4.08688	4.20761	1.83274	4.23981	1.5305	1.46307	4.01389	3.31039	1.47121	0.388234	1.12039	0.198333	0.368057	0.336808	0.238821	0.662963	0.310572	0.32511	1.42679	1.21903	1.12795
Niben101Scf04804g01002.1	8	K	sp|P93788|REMO_SOLTU Remorin IPR005516 (Remorin, Cterminal), IPR005518 (Remorin, Nterminal)	1	4.41024e-11	165.35	AEVEATK(1)VETEK	2	-0.075216	18	0.607	0.703	0.36	0.871	0.619	0.665	0.885	1.209	0.503	-0.233	0.073	-0.583	-0.867	-1.132	-1.087	-0.907	-0.916	-0.771	1.52309	1.62789	1.28343	1.82893	1.53581	1.58557	1.84676	2.31177	1.41716	0.850864	1.0519	0.667574	0.548286	0.456283	0.470739	0.533293	0.529976	0.586011	1.42679	1.21903	1.12795
Niben101Scf04804g01002.1	45	K	sp|P93788|REMO_SOLTU Remorin IPR005516 (Remorin, Cterminal), IPR005518 (Remorin, Nterminal)	1	1.17092e-05	72.585	EVADEK(1)AIVAPALPPPEQVK	3	0.68374	14	1.07	1.266	1.386	1.392	1.536	0.987	1.705	2.324	1.354	0.72	0.462	-2.127	-1.585	-2.187	-2.106	-2.196	-1.794	-2.205	2.09943	2.40494	2.61353	2.62442	2.89989	1.98206	3.26029	5.00719	2.5562	1.64718	1.37745	0.228933	0.333325	0.219608	0.23229	0.218242	0.288371	0.216885	1.42679	1.21903	1.12795
Niben101Scf04804g01002.1	13	K	sp|P93788|REMO_SOLTU Remorin IPR005516 (Remorin, Cterminal), IPR005518 (Remorin, Nterminal)	1	8.1599e-07	82.034	VETEK(1)VVDPTPPAPEAPAPVK	3	-0.037803	6	2.147	-1.322	2.258	2.262	-1.356	-1.658	3.214	2.802	2.883	-1.617	-1.141	-1.544	-0.182	-1.399	-1.346	-0.884	-1.693	-1.426	4.42906	0.39998	4.78328	4.79656	0.390664	0.316878	9.2792	6.97407	7.37682	0.326013	0.453445	0.342933	0.88148	0.379192	0.393381	0.541863	0.309283	0.372161	1.42679	1.21903	1.12795
Niben101Scf04861g00027.1	601	K	AT2G21470.2 SUMOactivating enzyme 2 LENGTH=700 IPR016040 (NAD(P)binding domain), IPR023280 (Ubiquitinlike 1 activating enzyme, catalytic cysteine domain), IPR028077 (Ubiquitin/SUMOactivating enzyme ubiquitinlike domain) GO:0003824 (catalytic activity), GO:0005524 (ATP binding), GO:0006464 (cellular protein modification process), GO:0008641 (small protein activating enzyme activity)	1	1.0712e-05	66.826	K(1)LSDISNAADSEVSR	2	0.04238	2	-0.25	-0.547	0.644	-0.289	-1.139	-0.921	-0.096	-0.448	-0.387	1.219	1.041	0.335	0.333	0.589	-0.275	-0.294	0.219	0.266	0.840896	0.684442	1.56266	0.818469	0.454074	0.528143	0.935623	0.733058	0.764718	2.32785	2.05765	1.26138	1.25963	1.5042	0.82645	0.815637	1.16393	1.20247	1.43635	1.28148	2.21487
Niben101Scf04871g08011.1	450	K	AT5G49690.1 UDPGlycosyltransferase superfamily protein LENGTH=460 IPR002213 (UDPglucuronosyl/UDPglucosyltransferase) GO:0008152 (metabolic process), GO:0016758 (transferase activity, transferring hexosyl groups)	1	0.0164262	69.812	K(1)LQDSYVR	2	-1.6293	4	1.084	-0.55	-0.509	-0.633	0.628	0.497	0.275	-0.621	0.027	-0.037	0.388	0.162	-0.354	-0.396	0.469	0.376	-0.469	-0.337	2.11991	0.68302	0.702709	0.644834	1.54542	1.41128	1.20999	0.65022	1.01889	0.97468	1.30858	1.11884	0.782412	0.759962	1.38415	1.29774	0.722465	0.791686	1.39984	1.7072	1.76232
Niben101Scf04906g00013.1	208	K	sp|P42327|ADH2_GEOSE Alcohol dehydrogenase IPR002085 (Alcohol dehydrogenase superfamily, zinctype), IPR016040 (NAD(P)binding domain), IPR020843 (Polyketide synthase, enoylreductase domain) GO:0008270 (zinc ion binding), GO:0016491 (oxidoreductase activity), GO:0055114 (oxidationreduction process)	1	0.00637327	43.05	AFGAK(1)VTVISTSIGK	3	-0.70613	1	-0.315	0.544	-0.308	-0.356	-0.633	-0.799	0.094	0.278	-0.115	0.116	-0.425	-0.055	0.886	-0.197	0.843	0.633	-0.554	0.364	0.803851	1.45801	0.807761	0.781328	0.644834	0.574747	1.06733	1.21251	0.923382	1.08373	0.744839	0.962594	1.84805	0.872363	1.79378	1.55079	0.681129	1.28699	1.32039	1.42156	1.3627
Niben101Scf04926g06003.1	29	K	sp|B4EAW5|DER_BURCJ GTPase Der IPR005688 (Chloroplast protein import component Toc34), IPR027417 (Ploop containing nucleoside triphosphate hydrolase) GO:0005525 (GTP binding), GO:0006886 (intracellular protein transport), GO:0009707 (chloroplast outer membrane), GO:0015450 (PPbondhydrolysisdriven protein transmembrane transporter activity)	1	0.00177917	82.287	LLELLGK(1)LK	2	0.24952	11	1.08	1.628	1.217	-0.272	-0.314	1.294	-0.769	1.982	-0.992	-0.54	-0.645	-0.216	-0.89	-1.341	-0.619	-0.398	0.39	-0.596	2.11404	3.09084	2.32463	0.828171	0.804408	2.45207	0.586824	3.9504	0.50278	0.687771	0.639493	0.860949	0.539614	0.394747	0.651122	0.75891	1.31039	0.661586	1.1057	1.02798	1.1367
Niben101Scf05047g03009.1	340	K	AT5G42420.1 Nucleotidesugar transporter family protein LENGTH=350 IPR004853 (Triosephosphate transporter domain)	1	0.0116686	57.347	TDVEVGQSK(1)A	2	1.3734	5	-0.416	-0.167	-0.26	-0.504	0.191	-1.679	0.484	-0.212	-1.212	1.583	1.633	1.176	-0.404	-1.378	0.945	0.342	0.034	-0.158	0.7495	0.890693	0.835088	0.705149	1.14155	0.312299	1.39862	0.86334	0.43167	2.99592	3.10157	2.25949	0.75576	0.384752	1.92519	1.26751	1.02385	0.896267	0.77472	1.63845	1.00826
Niben101Scf05124g01020.1	130	K	sp|P42046|PSAC_CUCSA Photosystem I ironsulfur center IPR001133 (NADHubiquinone oxidoreductase chain 4L/K), IPR017491 (Photosystem I protein PsaC) GO:0009055 (electron carrier activity), GO:0009522 (photosystem I), GO:0009773 (photosynthetic electron transport in photosystem I), GO:0015979 (photosynthesis), GO:0016651 (oxidoreductase activity, acting on NAD(P)H), GO:0042651 (thylakoid membrane), G…	1	0.0345246	60.102	AK(1)QIASAPR	2	0.01071	1	0.054	-0.37	-0.134	-0.303	-0.71	0.139	-1.115	-1.6	1.527	0.132	0.007	0.715	0.747	-0.428	0.485	-0.294	0.384	0.765	1.03814	0.773782	0.911301	0.810565	0.61132	1.10114	0.461691	0.329877	2.88186	1.09581	1.00486	1.64148	1.6783	0.743291	1.39959	0.815637	1.30495	1.69937	1.12039	1.06634	1.07275
Niben101Scf05183g06007.1	1078	K	sp|F4IXW2|BIG5_ARATH Brefeldin Ainhibited guanine nucleotideexchange protein 5 IPR000904 (Sec7 domain), IPR016024 (Armadillotype fold), IPR023394 (Sec7 domain, alpha orthogonal bundle) GO:0005086 (ARF guanylnucleotide exchange factor activity), GO:0005488 (binding), GO:0032012 (regulation of ARF protein signal transduction)	1	0.00397384	46.89	HAGK(1)GNLSSTDEWPR	3	-1.1266	1	-0.018	-0.297	-0.625	-0.281	-0.079	-0.126	-0.615	-0.04	0.228	1.965	-0.217	0.019	0.386	0.089	-0.606	0.73	0.255	-0.769	0.987601	0.813943	0.64842	0.82302	0.946714	0.916369	0.65293	0.972655	1.17121	3.90413	0.860353	1.01326	1.30677	1.06363	0.657016	1.65864	1.19334	0.586824	0.00112851	0.00668232	0.00192616
Niben101Scf05231g01011.1	221	K	AT3G06930.2 protein arginine methyltransferase 4B LENGTH=535 IPR025799 (Protein arginine Nmethyltransferase), IPR029063 (SadenosylLmethioninedependent methyltransferase) GO:0006479 (protein methylation), GO:0008168 (methyltransferase activity)	1	2.61017e-05	109	K(1)LIAGNPSLNER	2	0.8353	21	0.148	-0.285	-0.332	-2.217	-1.363	-1.252	-1.042	-1.152	-1.906	1.09	1.125	0.542	1.134	0.746	1.143	1.224	1.199	1.2	1.10803	0.820742	0.794434	0.215088	0.388773	0.419866	0.485654	0.450001	0.266831	2.12874	2.18102	1.45599	2.19466	1.67714	2.2084	2.33593	2.2958	2.2974	0.589965	0.895104	0.98666
Niben101Scf05245g01007.1	627	K	sp|Q9SHF3|AGO2_ARATH Protein argonaute 2 IPR003100 (PAZ domain), IPR012337 (Ribonuclease Hlike domain), IPR014811 (Domain of unknown function DUF1785) GO:0003676 (nucleic acid binding), GO:0005515 (protein binding)	1	0.000277546	109.66	SVVEGK(1)ALQR	2	-1.2544	12	-1.406	-0.859	-0.688	-0.176	-0.74	-1.302	0.101	-0.458	-0.9	0.53	0.734	0.642	-0.03	-0.528	0.317	1.215	1.541	2.007	0.377356	0.551335	0.620714	0.885154	0.598739	0.405564	1.07252	0.727995	0.535887	1.44393	1.66324	1.56049	0.97942	0.693515	1.24574	2.32141	2.90996	4.01946	0.365794	0.320945	0.10915
Niben101Scf05245g01007.1	324	K	sp|Q9SHF3|AGO2_ARATH Protein argonaute 2 IPR003100 (PAZ domain), IPR012337 (Ribonuclease Hlike domain), IPR014811 (Domain of unknown function DUF1785) GO:0003676 (nucleic acid binding), GO:0005515 (protein binding)	1	1.73563e-10	78.78	LFADNPGQFPIDK(1)TAYDGEK	3	1.24	3	-0.541	0.161	-0.058	-0.437	-0.5	-0.537	-1.159	0.053	-0.545	-0.447	1.832	1.695	-0.053	0.789	0.301	-0.856	0.207	0.096	0.687294	1.11806	0.960595	0.738669	0.707107	0.689203	0.447823	1.03742	0.685391	0.733567	3.5603	3.23777	0.96393	1.72788	1.232	0.552482	1.15429	1.06881	0.365794	0.320945	0.10915
Niben101Scf05245g01007.1	412	K	sp|Q9SHF3|AGO2_ARATH Protein argonaute 2 IPR003100 (PAZ domain), IPR012337 (Ribonuclease Hlike domain), IPR014811 (Domain of unknown function DUF1785) GO:0003676 (nucleic acid binding), GO:0005515 (protein binding)	1	0.000847184	73.499	K(1)AVPVLDFLR	3	-0.060208	5	-0.218	-0.674	-0.525	-0.551	0.236	-0.788	-0.128	-1.063	-1.326	1.787	1.396	0.28	0.572	1.294	-0.62	-0.376	0.202	0.502	0.859756	0.626767	0.694959	0.682547	1.17772	0.579146	0.915099	0.478636	0.398873	3.45097	2.63171	1.21419	1.48658	2.45207	0.650671	0.770571	1.15029	1.41618	0.365794	0.320945	0.10915
Niben101Scf05250g02011.1	25	K	sp|B1Z033|BETB_BURA4 NAD/NADPdependent betaine aldehyde dehydrogenase IPR016161 (Aldehyde/histidinol dehydrogenase), IPR029510 (Aldehyde dehydrogenase, glutamic acid active site) GO:0008152 (metabolic process), GO:0016491 (oxidoreductase activity), GO:0016620 (oxidoreductase activity, acting on the aldehyde or oxo group of donors, NAD or NADP as acceptor), GO:0055114 (oxidationreduction process)	1	0.00528668	81.95	YYSEGEWK(1)K	3	-1.2301	25	-0.251	0.225	-0.109	0.086	-0.392	-1.313	0.324	-2.037	-0.992	0.584	0.888	0.771	0.377	0.557	0.368	0.228	0.293	0.394	0.840314	1.16878	0.927231	1.06142	0.762072	0.402483	1.2518	0.24367	0.50278	1.499	1.85061	1.70645	1.29864	1.47121	1.29056	1.17121	1.22519	1.31403	1.02687	1.09004	1.05615
Niben101Scf05304g00009.1	402	K	sp|P48448|AL3B2_HUMAN Aldehyde dehydrogenase family 3 member B2 IPR012394 (Aldehyde dehydrogenase NAD(P)dependent), IPR016161 (Aldehyde/histidinol dehydrogenase), IPR029510 (Aldehyde dehydrogenase, glutamic acid active site) GO:0004030 (aldehyde dehydrogenase [NAD(P)+] activity), GO:0006081 (cellular aldehyde metabolic process), GO:0008152 (metabolic process), GO:0016491 (oxidoreductase activity)…	1	0.00110237	125.82	K(1)LEEEFVR	2	0.2643	26	0.539	0.607	-4.338	0.466	-3.794	-4.031	-4.182	0.637	0.214	1.756	1.753	1.791	2.057	0.945	1.054	1.563	1.482	1.481	1.45297	1.52309	0.0494461	1.38127	0.0720929	0.0611714	0.0550925	1.55509	1.1599	3.3776	3.37059	3.46055	4.1612	1.92519	2.07628	2.95468	2.79336	2.79142	1.05056	1.12523	0.997375
Niben101Scf05329g00003.1	18	K	sp|Q9M5P8|SNAA_SOLTU Alphasoluble NSF attachment protein IPR000744 (NSF attachment protein) GO:0005515 (protein binding), GO:0006886 (intracellular protein transport)	1	8.80306e-05	85.813	K(1)LSGWGLFGSK	3	0.65901	12	-1.405	-1.02	0.917	-1.657	-0.913	-1.319	-0.698	-1.89	-2	1.876	1.726	1.343	1.389	1.264	1.33	-0.764	1.023	0.799	0.377618	0.493116	1.88818	0.317098	0.53108	0.400813	0.616426	0.269807	0.25	3.67056	3.30809	2.53678	2.61897	2.40161	2.51403	0.588861	2.03214	1.73989	0.997442	0.956437	0.898107
Niben101Scf05346g05001.1	69	K	sp|P15252|REF_HEVBR Rubber elongation factor protein IPR008802 (Rubber elongation factor)	1	0.000626096	59.855	LK(1)GVPDEVLVFLDQK	3	1.079	1	-0.123	-0.078	-0.62	0.392	-0.891	-0.491	0.873	-0.406	-0.755	-0.204	0.194	-0.599	0.628	2.611	-0.192	0.329	0.167	-0.836	0.918276	0.94737	0.650671	1.31221	0.53924	0.711532	1.83147	0.754713	0.592546	0.86814	1.14393	0.660211	1.54542	6.10927	0.875391	1.25614	1.12272	0.560195	0.49191	0.592523	0.698761
Niben101Scf05368g03015.1	77	K	sp|Q06721|RCA_ANASC Ribulose bisphosphate carboxylase/oxygenase activase IPR003959 (ATPase, AAAtype, core), IPR027417 (Ploop containing nucleoside triphosphate hydrolase) GO:0005524 (ATP binding)	1	0.000132193	68.123	WK(1)GLVQDFSDDQQDITR	3	2.3808	1	1.261	-0.376	0.104	-0.273	-0.228	-0.377	-0.93	0.309	-0.465	0.511	0.426	-0.584	0.811	-0.196	0.074	0.156	-0.054	-0.169	2.39662	0.770571	1.07475	0.827597	0.853818	0.770037	0.524858	1.23885	0.724471	1.42504	1.3435	0.667112	1.75443	0.872968	1.05263	1.11419	0.963262	0.889459	1.14737	1.21921	1.17434
Niben101Scf05368g03015.1	322	K	sp|Q06721|RCA_ANASC Ribulose bisphosphate carboxylase/oxygenase activase IPR003959 (ATPase, AAAtype, core), IPR027417 (Ploop containing nucleoside triphosphate hydrolase) GO:0005524 (ATP binding)	1	0.0368151	58.981	IGVCK(1)GIFR	2	-0.80945	2	0.069	0.111	0.503	-0.212	-0.457	-1.166	0.793	-0.747	-0.5	0.803	0.404	-1.091	0.878	0.524	-0.716	0.363	0.718	-0.278	1.04899	1.07998	1.41716	0.86334	0.7285	0.445655	1.73267	0.595841	0.707107	1.74473	1.32317	0.469436	1.83783	1.43794	0.608783	1.2861	1.6449	0.824734	1.14737	1.21921	1.17434
Niben101Scf05368g03015.1	176	K	sp|Q06721|RCA_ANASC Ribulose bisphosphate carboxylase/oxygenase activase IPR003959 (ATPase, AAAtype, core), IPR027417 (Ploop containing nucleoside triphosphate hydrolase) GO:0005524 (ATP binding)	1	1.10933e-15	162.72	GQGK(1)SFQCELVFR	2	-1.6889	36	-0.114	-0.08	-0.349	0.072	-0.43	-0.809	0.012	0.894	0.226	-0.105	0.101	-0.511	0.725	0.262	0.276	-0.045	0.22	-0.342	0.924023	0.946058	0.785128	1.05117	0.742262	0.570777	1.00835	1.85832	1.16959	0.929805	1.07252	0.701736	1.6529	1.19914	1.21083	0.96929	1.16473	0.788947	1.14737	1.21921	1.17434
Niben101Scf05385g04007.1	175	K	gb|ADQ73987.1| dehydrin [Solanum peruvianum] IPR000167 (Dehydrin) GO:0006950 (response to stress), GO:0009415 (response to water)	1	0.00241644	44.863	TEEVAPPPPAATEHEAEGK(1)EK	4	0.78377	2	-0.214	-0.17	-0.481	-0.182	1.153	-0.65	0.287	0.678	-0.427	0.19	0.315	-0.663	0.027	0.269	0.229	0.03	-0.399	0.008	0.862144	0.888843	0.716481	0.88148	2.22376	0.63728	1.2201	1.59992	0.743807	1.14076	1.24401	0.631564	1.01889	1.20497	1.17202	1.02101	0.758384	1.00556	1.93553	1.3786	1.43013
Niben101Scf05389g00010.1	609	K	sp|P34930|HS71A_PIG Heat shock 70 kDa protein 1A IPR013126 (Heat shock protein 70 family), IPR029047 (Heat shock protein 70kD, peptidebinding domain), IPR029048 (Heat shock protein 70kD, Cterminal domain)	1	3.09648e-22	162.31	NTVKDEK(1)IASK	3	3.6614	28	-4.289	2.187	4.071	3.837	4.566	4.433	2.431	4.207	-3.568	3.662	-3.778	-3.07	-3.376	-3.095	-3.99	-3.363	-4.576	3.709	0.0511543	4.55358	16.8071	14.2907	23.6866	21.6006	5.39267	18.4686	0.0843189	12.6582	0.0728968	0.11908	0.0963214	0.117034	0.0629347	0.0971933	0.0419263	13.0774	0.868779	0.842785	0.930266
Niben101Scf05392g01018.1	65	K	sp|Q7RA60|ENO_PLAYO Enolase IPR000941 (Enolase), IPR029017 (Enolase Nterminal domainlike), IPR029065 (Enolase Cterminal domainlike) GO:0000015 (phosphopyruvate hydratase complex), GO:0000287 (magnesium ion binding), GO:0004634 (phosphopyruvate hydratase activity), GO:0006096 (glycolytic process)	1	9.60927e-06	74.744	GVSK(1)AVNNVNSIIGPALIGK	3	0.28422	12	1.325	0.382	1.491	-2.379	0.66	0.154	0.372	1.408	1.193	0.668	0.609	-1.788	-1.375	-1.215	-1.242	-1.615	1.242	0.11	2.50533	1.30315	2.81084	0.192243	1.58008	1.11265	1.29415	2.65369	2.28628	1.58887	1.5252	0.289573	0.385553	0.430773	0.422786	0.326465	2.36526	1.07923	0.920858	0.954559	0.864091
Niben101Scf05519g01007.1	116	K	sp|Q9ZVD5|AGO4_ARATH Protein argonaute 4 IPR003100 (PAZ domain), IPR012337 (Ribonuclease Hlike domain), IPR014811 (Domain of unknown function DUF1785) GO:0003676 (nucleic acid binding), GO:0005515 (protein binding)	1	1.22343e-10	98.391	VHETYDTELAGK(1)DFAYDGEK	3	0.98872	3	0.025	0.066	-0.395	-0.414	-0.48	-1.365	-0.176	-0.638	-1.021	2.36	0.101	-0.386	2.167	-0.542	-0.789	1.286	-0.354	0.557	1.01748	1.04681	0.760489	0.75054	0.716978	0.388234	0.885154	0.642603	0.492775	5.1337	1.07252	0.765248	4.49089	0.686818	0.578745	2.43851	0.782412	1.47121	1.02597	1.05405	1.16772
Niben101Scf05519g01007.1	437	K	sp|Q9ZVD5|AGO4_ARATH Protein argonaute 4 IPR003100 (PAZ domain), IPR012337 (Ribonuclease Hlike domain), IPR014811 (Domain of unknown function DUF1785) GO:0003676 (nucleic acid binding), GO:0005515 (protein binding)	1	0.000126993	96.604	LK(1)TGGDDFVPR	2	-1.0835	13	-1.644	-1.595	0.378	-0.538	-0.962	-1.002	-0.304	-0.665	-1.471	1.893	2.042	1.605	1.648	1.923	1.869	-0.289	-1.063	-1.825	0.319968	0.331022	1.29954	0.688725	0.513345	0.499307	0.810003	0.630689	0.360732	3.71407	4.11816	3.04196	3.13399	3.79211	3.65279	0.818469	0.478636	0.282241	1.02597	1.05405	1.16772
Niben101Scf05519g01007.1	455	K	sp|Q9ZVD5|AGO4_ARATH Protein argonaute 4 IPR003100 (PAZ domain), IPR012337 (Ribonuclease Hlike domain), IPR014811 (Domain of unknown function DUF1785) GO:0003676 (nucleic acid binding), GO:0005515 (protein binding)	1	0.0275294	44.721	WNFNNK(1)R	3	0.51951	1	-0.287	-0.242	-0.575	-0.028	-0.487	-0.054	-0.334	0.058	-1.111	0.954	-0.007	-0.185	0.132	0.465	0.696	0.491	0.143	0.371	0.819605	0.845572	0.671286	0.980779	0.713507	0.963262	0.793334	1.04102	0.462973	1.93724	0.99516	0.879649	1.09581	1.38032	1.62001	1.40542	1.1042	1.29325	1.02597	1.05405	1.16772
Niben101Scf05519g01007.1	543	K	sp|Q9ZVD5|AGO4_ARATH Protein argonaute 4 IPR003100 (PAZ domain), IPR012337 (Ribonuclease Hlike domain), IPR014811 (Domain of unknown function DUF1785) GO:0003676 (nucleic acid binding), GO:0005515 (protein binding)	1	0.0176206	50.452	K(1)NCDIYGPWK	2	0.33684	1	-0.216	-0.171	0.129	-0.716	0.034	-0.181	-0.676	-0.759	0.207	0.393	0.268	0.801	0.423	0.461	0.098	0.113	-0.928	0.721	0.860949	0.888227	1.09354	0.608783	1.02385	0.882091	0.625898	0.590906	1.15429	1.31312	1.20414	1.74231	1.34071	1.3765	1.07029	1.08147	0.525586	1.64832	1.02597	1.05405	1.16772
Niben101Scf05584g03009.1	104	K	sp|P56331|IF1A_ONOVI Eukaryotic translation initiation factor 1A IPR001253 (Translation initiation factor 1A (eIF1A)) GO:0003723 (RNA binding), GO:0003743 (translation initiation factor activity), GO:0006413 (translational initiation)	1	1.53142e-09	131.66	LLK(1)AYGELPENTR	2	2.1985	31	-0.792	-0.959	-1.473	-0.116	-0.013	-0.154	-0.228	-0.184	-0.559	1.048	1.241	0.659	0.877	0.521	0.473	-0.042	0.053	-0.35	0.577543	0.514413	0.360232	0.922742	0.99103	0.898755	0.853818	0.880259	0.678772	2.06766	2.36362	1.57899	1.83655	1.43495	1.38799	0.971307	1.03742	0.784584	0.82458	1.00084	0.992821
Niben101Scf05584g03009.1	88	K	sp|P56331|IF1A_ONOVI Eukaryotic translation initiation factor 1A IPR001253 (Translation initiation factor 1A (eIF1A)) GO:0003723 (RNA binding), GO:0003743 (translation initiation factor activity), GO:0006413 (translational initiation)	1	0.00169007	64.121	DYQDDK(1)ADVILK	3	-1.1477	3	-0.408	0.078	-0.021	-1.395	-0.171	-1.599	-0.983	0.42	-1.53	0.104	3.155	-0.23	2.243	2.162	-0.61	-0.383	-0.401	-0.431	0.753667	1.05555	0.985549	0.380245	0.888227	0.330106	0.505927	1.33793	0.346277	1.07475	8.90737	0.852635	4.7338	4.47535	0.655197	0.766841	0.757333	0.741747	0.82458	1.00084	0.992821
Niben101Scf05634g01008.1	300	K	sp|P08439|G3P_ZYGRO Glyceraldehyde3phosphate dehydrogenase IPR020831 (Glyceraldehyde/Erythrose phosphate dehydrogenase family) GO:0006006 (glucose metabolic process), GO:0016620 (oxidoreductase activity, acting on the aldehyde or oxo group of donors, NAD or NADP as acceptor), GO:0050661 (NADP binding), GO:0051287 (NAD binding), GO:0055114 (oxidationreduction process)	1	0.00236208	66.246	SSIFDAK(1)AGIALSK	3	0.02073	13	1.838	1.162	0.961	1.129	-2.025	0.258	2.208	2.466	1.577	-2.219	-1.384	-2.1	-1.236	-2.225	2.488	-1.926	0.852	-1.824	3.57514	2.23767	1.94666	2.18707	0.245705	1.19582	4.62034	5.5251	2.98349	0.21479	0.383155	0.233258	0.424548	0.213899	5.61	0.263158	1.805	0.282437	1.1139	1.08529	1.10875
Niben101Scf05688g11014.1	3	K	sp|Q96GG9|DCNL1_HUMAN DCN1like protein 1 IPR009060 (UBAlike), IPR014764 (Defectiveincullin neddylation protein) GO:0005515 (protein binding)	1	0.00448253	75.213	MNK(1)LGIGR	2	0.95604	9	0.483	-1.279	-1.144	-0.074	-1.304	-1.372	0.049	0.211	-0.805	-1.103	0.99	0.957	0.62	0.23	0.283	1.036	1.047	1.173	1.39765	0.412081	0.452503	0.95	0.405002	0.386355	1.03455	1.15749	0.572362	0.465547	1.98618	1.94127	1.53688	1.17283	1.21672	2.05053	2.06623	2.2548	0.895958	1.51913	0.840586
Niben101Scf05737g00003.1	130	K	sp|O78502|PSAD_GUITH Photosystem I reaction center subunit II IPR003685 (Photosystem I PsaD) GO:0009522 (photosystem I), GO:0009538 (photosystem I reaction center), GO:0015979 (photosynthesis)	1	1.28657e-05	139.76	K(1)EQCLALGTR	3	-0.57075	23	0.576	0.621	0.533	0.293	0.244	-3.58	-2.509	-3.087	0.744	0.482	0.603	0.558	0.421	1.061	0.814	0.644	0.548	1.034	1.49071	1.53794	1.44693	1.22519	1.18427	0.0836205	0.175677	0.117685	1.67481	1.39668	1.51887	1.47223	1.33886	2.08638	1.75808	1.56266	1.46206	2.04769	1.04453	1.36178	1.3016
Niben101Scf05750g04010.1	46	K	sp|Q8PV45|RL22_METMA 50S ribosomal protein L22 IPR001063 (Ribosomal protein L22/L17) GO:0003735 (structural constituent of ribosome), GO:0005622 (intracellular), GO:0005840 (ribosome), GO:0006412 (translation), GO:0015934 (large ribosomal subunit)	1	4.55248e-05	128.51	K(1)YLEDVLAHK	2	1.3328	17	-1.71	0.216	-1.613	-1.463	-1.479	-0.086	-2.569	-2.271	-0.618	2.054	-1.016	1.665	1.963	1.392	1.552	1.152	1.438	1.394	0.30566	1.16151	0.326918	0.362738	0.358737	0.942131	0.168521	0.207186	0.651574	4.15256	0.494485	3.17114	3.89872	2.62442	2.93223	2.22222	2.70945	2.62806	0.72737	0.521388	2.3894
Niben101Scf05750g04010.1	55	K	sp|Q8PV45|RL22_METMA 50S ribosomal protein L22 IPR001063 (Ribosomal protein L22/L17) GO:0003735 (structural constituent of ribosome), GO:0005622 (intracellular), GO:0005840 (ribosome), GO:0006412 (translation), GO:0015934 (large ribosomal subunit)	1	5.18279e-07	86.488	YLEDVLAHK(1)QAIPFTR	3	0.24026	8	-1.667	-1.967	0.241	-0.65	-0.784	-1.056	0.412	0.969	-1.508	1.95	1.799	-0.84	-0.673	1.333	-0.455	1.723	-0.377	1.548	0.314907	0.255784	1.18181	0.63728	0.580754	0.480964	1.33053	1.95748	0.351598	3.86375	3.47979	0.558644	0.627201	2.51926	0.72951	3.30122	0.770037	2.92411	0.72737	0.521388	2.3894
Niben101Scf05764g05016.1	101	K	AT1G19730.1 Thioredoxin superfamily protein LENGTH=119 IPR005746 (Thioredoxin), IPR012336 (Thioredoxinlike fold) GO:0006662 (glycerol ether metabolic process), GO:0015035 (protein disulfide oxidoreductase activity), GO:0045454 (cell redox homeostasis)	1	1.79905e-05	150.09	K(1)DELQQTIAK	2	0.75244	8	-1.256	0.216	0.005	-1.467	-0.879	-1.568	-0.476	-0.99	-0.915	1.329	1.103	1.235	0.96	1.148	0.811	-0.285	-0.232	1.262	0.418703	1.16151	1.00347	0.361734	0.543744	0.337276	0.718968	0.503478	0.530344	2.51228	2.14801	2.35381	1.94531	2.21606	1.75443	0.820742	0.851454	2.39828	0.630224	0.949976	0.935513
Niben101Scf05764g05016.1	55	K	AT1G19730.1 Thioredoxin superfamily protein LENGTH=119 IPR005746 (Thioredoxin), IPR012336 (Thioredoxinlike fold) GO:0006662 (glycerol ether metabolic process), GO:0015035 (protein disulfide oxidoreductase activity), GO:0045454 (cell redox homeostasis)	1	0.00172587	91.087	K(1)IPTVTFLK	3	0.60469	29	-0.355	-0.612	-0.797	0.03	0.004	-4.774	-0.61	-0.089	-0.897	1.513	1.394	1.177	0.789	0.76	0.607	0.615	0.826	0.421	0.78187	0.654289	0.575545	1.02101	1.00278	0.0365496	0.655197	0.940174	0.537002	2.85403	2.62806	2.26106	1.72788	1.69349	1.52309	1.53156	1.77276	1.33886	0.630224	0.949976	0.935513
Niben101Scf05782g00006.1	196	K	AT3G08590.1 Phosphoglycerate mutase, 2,3bisphosphoglycerateindependent LENGTH=560 IPR005995 (Phosphoglycerate mutase, 2,3bisphosphoglycerateindependent) GO:0003824 (catalytic activity), GO:0004619 (phosphoglycerate mutase activity), GO:0005737 (cytoplasm), GO:0006007 (glucose catabolic process), GO:0008152 (metabolic process), GO:0030145 (manganese ion binding), GO:0046872 (metal ion binding)	1	8.68588e-08	119.96	EK(1)GIDSQVASGGGR	2	0.045126	22	-0.761	0.294	0.867	0.837	0.682	0.789	0.638	0.418	0.508	0.959	-1.944	0.299	-1.295	-1.312	-0.585	0.834	0.939	-2.167	0.590087	1.22603	1.82387	1.78633	1.60436	1.72788	1.55617	1.33607	1.42208	1.94396	0.259895	1.23029	0.407536	0.402762	0.666649	1.78262	1.9172	0.222673	0.851046	1.02472	0.777704
Niben101Scf05845g03012.1	53	K	sp|P49689|RS30_ARATH 40S ribosomal protein S30 IPR006846 (Ribosomal protein S30) GO:0003735 (structural constituent of ribosome), GO:0005622 (intracellular), GO:0005840 (ribosome), GO:0006412 (translation)	1	4.57905e-06	108.7	FVTAVVGFGK(1)K	2	0.13342	8	-1.375	-1.215	-1.975	-1.425	-0.936	-1.527	-0.426	-1.138	-1.228	3.737	4.423	3.257	3.424	-1.237	-0.254	-0.58	-1.076	-0.449	0.385553	0.430773	0.25437	0.372419	0.52268	0.346998	0.744323	0.454389	0.426909	13.3337	21.4514	9.55993	10.7331	0.424254	0.838568	0.668964	0.474342	0.73255	0.682025	0.993549	0.894821
Niben101Scf05890g02025.1	15	K	sp|P86245|TCPB_MESAU Tcomplex protein 1 subunit beta (Fragments) IPR002423 (Chaperonin Cpn60/TCP1), IPR027409 (GroELlike apical domain), IPR027410 (TCP1like chaperonin intermediate domain), IPR027413 (GroELlike equatorial domain) GO:0005524 (ATP binding), GO:0006457 (protein folding), GO:0044267 (cellular protein metabolic process), GO:0051082 (unfolded protein binding)	1	3.24433e-07	117.2	IFKDEATEEK(1)GER	3	-0.39082	15	1.357	1.237	1.344	0.104	1.152	1.039	1.238	1.171	1.16	-2.257	-1.409	-2.207	-1.72	-2.73	-0.986	0.139	0.695	0.673	2.56152	2.35708	2.53854	1.07475	2.22222	2.0548	2.35871	2.25168	2.23457	0.209207	0.376573	0.216584	0.303549	0.150726	0.504876	1.10114	1.61888	1.59438	0.956242	0.901909	1.02698
Niben101Scf05959g01005.1	120	K	sp|Q96300|14337_ARATH 1433like protein GF14 nu IPR000308 (1433 protein), IPR023409 (1433 protein, conserved site), IPR023410 (1433 domain) GO:0019904 (protein domain specific binding)	1	7.14534e-06	82.651	LIGTAATGDSK(1)VFYLK	3	-0.064887	13	0.405	0.353	-1.089	-2.67	0.606	0.076	-1.837	-1.958	-0.213	1.109	1.065	0.902	0.848	-1.593	0.426	1.157	1.136	1.278	1.32409	1.27721	0.470087	0.157127	1.52203	1.05409	0.279903	0.257385	0.862741	2.15696	2.09217	1.86865	1.8	0.331481	1.3435	2.22993	2.19771	2.42503	0.548265	0.293653	0.757779
Niben101Scf06080g04018.1	302	K	sp|F4J5S1|CLU_ARATH Clustered mitochondria protein IPR007967 (Protein of unknown function DUF727), IPR011990 (Tetratricopeptidelike helical domain), IPR023231 (GSKIP domain), IPR025697 (CLU domain), IPR027523 (Clustered mitochondria protein), IPR028275 (Clustered mitochondria protein, Nterminal) GO:0005515 (protein binding), GO:0048312 (intracellular distribution of mitochondria)	1	0.0017016	51.127	SNK(1)TGSEATTLIGLFQK	3	1.2021	1	-0.271	-0.471	-0.059	-0.3	0.303	-0.331	-0.485	-1.479	-0.774	0.677	0.143	-0.546	2.417	0.743	-0.911	0.657	0.195	0.493	0.828745	0.721464	0.959929	0.812252	1.23371	0.794985	0.714497	0.358737	0.584794	1.59881	1.1042	0.684916	5.34059	1.67365	0.531816	1.5768	1.14472	1.40737	1.24774	0.864178	2.14868
Niben101Scf06081g02016.1	125	K	sp|P41099|RLA2_PARAR 60S acidic ribosomal protein P2 IPR001813 (Ribosomal protein L10/L12) GO:0003735 (structural constituent of ribosome), GO:0005622 (intracellular), GO:0005840 (ribosome), GO:0006414 (translational elongation)	1	0.000668601	47.989	EK(1)LASVPAGGGGVAVAAPTGGAAAAAPAEEK	3	1.4497	1	0.509	-0.914	0.19	0.255	-0.804	-0.981	-0.654	0.093	-0.525	0.055	2.21	-0.302	-0.054	0.257	0.64	-0.567	-0.166	0.759	1.42306	0.530712	1.14076	1.19334	0.572759	0.506628	0.635516	1.06659	0.694959	1.03886	4.62675	0.811127	0.963262	1.19499	1.55833	0.675019	0.89131	1.69232	1.02195	1.17595	1.05209
Niben101Scf06183g03009.1	145	K	AT2G42590.3 general regulatory factor 9 LENGTH=276 IPR000308 (1433 protein), IPR023409 (1433 protein, conserved site), IPR023410 (1433 domain) GO:0019904 (protein domain specific binding)	1	0.000706917	117.14	K(1)EVSDLSLK	2	0.18878	20	-0.453	-0.475	-0.766	-0.267	-0.558	-0.927	-0.554	-0.59	-0.529	1.204	0.856	0.721	0.564	0.782	0.301	0.331	0.354	0.005	0.730522	0.719467	0.588046	0.831046	0.679243	0.525951	0.681129	0.664343	0.693035	2.30378	1.81001	1.64832	1.47836	1.71951	1.232	1.25788	1.2781	1.00347	0.895402	1.09699	1.10914
Niben101Scf06183g03009.1	247	K	AT2G42590.3 general regulatory factor 9 LENGTH=276 IPR000308 (1433 protein), IPR023409 (1433 protein, conserved site), IPR023410 (1433 domain) GO:0019904 (protein domain specific binding)	1	3.39009e-05	65.387	DNLTLWTSDIPEDSEDAQK(1)GDAATSK	3	0.83178	1	-1.031	-0.102	-0.423	-0.454	-0.684	-0.467	-1.132	0.003	-0.686	2.362	0.596	-0.101	0.446	1.252	0.628	0.137	0.69	-1.033	0.489371	0.93174	0.745872	0.730016	0.622437	0.723467	0.456283	1.00208	0.621575	5.14083	1.51152	0.932386	1.36226	2.38171	1.54542	1.09962	1.61328	0.488693	0.895402	1.09699	1.10914
Niben101Scf06183g07014.1	89	K	sp|Q46GA8|RL5_METBF 50S ribosomal protein L5 IPR002132 (Ribosomal protein L5), IPR022803 (Ribosomal protein L5 domain) GO:0003735 (structural constituent of ribosome), GO:0005622 (intracellular), GO:0005840 (ribosome), GO:0006412 (translation)	1	0.0219675	80.219	VK(1)EYELLR	2	-0.67806	5	-0.335	-0.291	-0.6	-1.353	-0.66	-1.454	0.23	0.208	-1.294	0.132	2.569	1.277	-0.839	0.903	1.191	1.238	-0.485	-0.437	0.792784	0.817335	0.659754	0.391477	0.632878	0.365008	1.17283	1.15509	0.407819	1.09581	5.93398	2.42335	0.559031	1.86995	2.28311	2.35871	0.714497	0.738669	0.935916	0.824801	0.973569
Niben101Scf06183g07014.1	66	K	sp|Q46GA8|RL5_METBF 50S ribosomal protein L5 IPR002132 (Ribosomal protein L5), IPR022803 (Ribosomal protein L5 domain) GO:0003735 (structural constituent of ribosome), GO:0005622 (intracellular), GO:0005840 (ribosome), GO:0006412 (translation)	1	0.0142456	50.108	RNEK(1)IACYVTVR	3	-1.0225	7	-1.45	-1.403	-0.906	-0.59	-2.021	-0.694	-0.321	-0.647	-0.451	1.154	-0.154	0.885	1.262	1.641	1.207	1.53	1.654	-0.697	0.366021	0.378142	0.533663	0.664343	0.246387	0.618138	0.800515	0.638607	0.731536	2.2253	0.898755	1.84676	2.39828	3.11882	2.30857	2.88786	3.14705	0.616854	0.935916	0.824801	0.973569
Niben101Scf06183g07014.1	37	K	sp|Q46GA8|RL5_METBF 50S ribosomal protein L5 IPR002132 (Ribosomal protein L5), IPR022803 (Ribosomal protein L5 domain) GO:0003735 (structural constituent of ribosome), GO:0005622 (intracellular), GO:0005840 (ribosome), GO:0006412 (translation)	1	4.01813e-25	144.4	AAK(1)VLEQLSGQSPVFSK(1)AR	3	0.59057	24	-0.98	-1.028	-0.823	-0.491	-0.514	-0.837	-4.116	-0.643	-1.421	1.251	1.395	1.428	1.408	1.199	0.98	0.887	1.219	1.084	0.50698	0.49039	0.565265	0.711532	0.700278	0.559806	0.0576714	0.64038	0.373453	2.38006	2.62989	2.69073	2.65369	2.2958	1.97247	1.84933	2.32785	2.11991	0.935916	0.824801	0.973569
Niben101Scf06183g07014.1	51	K	sp|Q46GA8|RL5_METBF 50S ribosomal protein L5 IPR002132 (Ribosomal protein L5), IPR022803 (Ribosomal protein L5 domain) GO:0003735 (structural constituent of ribosome), GO:0005622 (intracellular), GO:0005840 (ribosome), GO:0006412 (translation)	1	4.01813e-25	146.67	VLEQLSGQSPVFSK(1)AR	3	1.259	46	-0.813	-0.527	-0.655	-0.518	-1.729	-2.052	-1.374	-0.255	-1.512	1.226	1.155	1.096	1.021	0.943	0.784	1.046	1.108	1.056	0.569197	0.693996	0.635075	0.698339	0.301661	0.24115	0.38582	0.837987	0.350625	2.33918	2.22684	2.13761	2.02933	1.92252	1.7219	2.0648	2.15547	2.07916	0.935916	0.824801	0.973569
Niben101Scf06228g00010.1	81	K	AT1G62020.1 Coatomer, alpha subunit LENGTH=1216 IPR011048 (Cytochrome cd1nitrite reductaselike, haem d1 domain), IPR016391 (Coatomer alpha subunit) GO:0005198 (structural molecule activity), GO:0005515 (protein binding), GO:0006886 (intracellular protein transport), GO:0016192 (vesiclemediated transport), GO:0030117 (membrane coat), GO:0030126 (COPI vesicle coat)	1	0.0139823	67.032	VWNYK(1)LHR	3	1.0116	8	1.208	1.277	1.199	-0.123	1.336	1.558	0.093	-0.734	-0.539	-0.74	0.465	-0.64	-1.179	-1.512	-0.564	0.108	0.159	-1.372	2.31017	2.42335	2.2958	0.918276	2.5245	2.94445	1.06659	0.601235	0.688248	0.598739	1.38032	0.641713	0.441658	0.350625	0.676424	1.07773	1.11651	0.386355	0.679373	1.28055	0.718655
Niben101Scf06228g00010.1	170	K	AT1G62020.1 Coatomer, alpha subunit LENGTH=1216 IPR011048 (Cytochrome cd1nitrite reductaselike, haem d1 domain), IPR016391 (Coatomer alpha subunit) GO:0005198 (structural molecule activity), GO:0005515 (protein binding), GO:0006886 (intracellular protein transport), GO:0016192 (vesiclemediated transport), GO:0030117 (membrane coat), GO:0030126 (COPI vesicle coat)	1	0.0002619	80.245	K(1)SVSPADDILR	3	0.13915	10	-1.247	0.474	-0.934	-1.52	-1.61	-1.199	-2.131	-0.837	-0.587	1.819	1.657	1.358	1.295	0.988	1.273	1.204	-1.178	1.174	0.421323	1.38896	0.523405	0.348686	0.327598	0.435577	0.2283	0.559806	0.665726	3.52837	3.1536	2.5633	2.45377	1.98343	2.41664	2.30378	0.441964	2.25636	0.679373	1.28055	0.718655
Niben101Scf06349g02016.1	79	K	AT3G27820.1 monodehydroascorbate reductase 4 LENGTH=488 IPR013027 (FADdependent pyridine nucleotidedisulphide oxidoreductase), IPR016156 (FAD/NADlinked reductase, dimerisation domain), IPR023753 (Pyridine nucleotidedisulphide oxidoreductase, FAD/NAD(P)binding domain) GO:0016491 (oxidoreductase activity), GO:0050660 (flavin adenine dinucleotide binding), GO:0055114 (oxidationreduction process)	1	0.0159286	62.714	LTPK(1)WYK	3	2.5768	7	0.684	0.669	0.837	-0.549	1.094	-0.774	1.085	0.668	0.216	-1.247	-1.056	-0.359	-0.482	0.25	-0.623	0.14	-0.131	-0.422	1.60659	1.58997	1.78633	0.683494	2.13465	0.584794	2.12138	1.58887	1.16151	0.421323	0.480964	0.779705	0.715984	1.18921	0.649319	1.10191	0.913198	0.746389	0.932136	0.949809	0.911381
Niben101Scf06423g03031.1	59	K	sp|Q8GWU0|PGP2_ARATH Phosphoglycolate phosphatase 2 IPR006357 (HADsuperfamily hydrolase, subfamily IIA), IPR023214 (HADlike domain), IPR023215 (Nitrophenylphosphataselike domain) GO:0008152 (metabolic process), GO:0016791 (phosphatase activity)	1	0.0098958	49.28	K(1)LVFVTNNSTK	3	0.69297	3	-0.158	0.771	-0.989	-1.435	-0.554	-0.328	-0.123	-1.249	-0.357	1.092	1.021	0.718	-0.194	0.654	0.268	-0.031	0.681	0.214	0.896267	1.70645	0.503827	0.369847	0.681129	0.79664	0.918276	0.42074	0.780786	2.13169	2.02933	1.6449	0.874179	1.57352	1.20414	0.978742	1.60325	1.1599	0.823046	1.06186	0.76414
Niben101Scf06716g00006.1	180	K	sp|Q95005|PSA7_CAEEL Proteasome subunit alpha type7 IPR000426 (Proteasome alphasubunit, Nterminal domain), IPR001353 (Proteasome, subunit alpha/beta), IPR029055 (Nucleophile aminohydrolases, Nterminal) GO:0004175 (endopeptidase activity), GO:0004298 (threoninetype endopeptidase activity), GO:0005839 (proteasome core complex), GO:0006511 (ubiquitindependent protein catabolic process), GO:0019773 (…	1	0.00169628	76.943	LK(1)LSEMTCR	2	1.8871	8	-1.006	0.074	-1.25	-0.03	0.156	-1.567	-0.1	-1.649	-0.902	1.664	1.482	-0.3	1.417	1.386	1.624	-0.816	-0.202	0.02	0.497925	1.05263	0.420448	0.97942	1.11419	0.337509	0.933033	0.318861	0.535144	3.16894	2.79336	0.812252	2.6703	2.61353	3.08228	0.568015	0.869345	1.01396	0.782813	0.872112	0.859371
Niben101Scf06716g00006.1	167	K	sp|Q95005|PSA7_CAEEL Proteasome subunit alpha type7 IPR000426 (Proteasome alphasubunit, Nterminal domain), IPR001353 (Proteasome, subunit alpha/beta), IPR029055 (Nucleophile aminohydrolases, Nterminal) GO:0004175 (endopeptidase activity), GO:0004298 (threoninetype endopeptidase activity), GO:0005839 (proteasome core complex), GO:0006511 (ubiquitindependent protein catabolic process), GO:0019773 (…	1	0.00411056	62.558	YFGAAIGK(1)GR	3	0.62213	8	-1.953	-2.166	-1.24	-1.219	-2.508	-1.677	-2.505	-0.757	-0.802	2.254	1.978	1.862	-0.996	1.723	1.942	2.726	1.565	1.771	0.258279	0.222828	0.423373	0.42958	0.175799	0.312732	0.176165	0.591726	0.573554	4.77004	3.93947	3.63511	0.501388	3.30122	3.84238	6.61619	2.95878	3.4129	0.782813	0.872112	0.859371
Niben101Scf06809g00030.1	22	K	sp|Q328L4|GHRB_SHIDS Glyoxylate/hydroxypyruvate reductase B IPR006139 (Disomer specific 2hydroxyacid dehydrogenase, catalytic domain), IPR016040 (NAD(P)binding domain) GO:0008152 (metabolic process), GO:0016616 (oxidoreductase activity, acting on the CHOH group of donors, NAD or NADP as acceptor), GO:0051287 (NAD binding), GO:0055114 (oxidationreduction process)	1	0.00224523	78.342	VVSTK(1)SMPGTR	3	0.39368	7	-0.326	0.347	0.545	-0.294	-0.727	0.538	0.28	0.633	0.166	-0.438	-0.104	-1.336	-0.306	-0.004	-0.351	0.73	0.143	0.505	0.797745	1.27191	1.45902	0.815637	0.604159	1.45196	1.21419	1.55079	1.12194	0.738157	0.93045	0.396117	0.808881	0.997231	0.78404	1.65864	1.1042	1.41912	1.44025	1.47473	1.50611
Niben101Scf06826g08015.1	314	K	sp|P18212|PSBP2_TOBAC Oxygenevolving enhancer protein 22, chloroplastic IPR002683 (Photosystem II PsbP, oxygen evolving complex) GO:0005509 (calcium ion binding), GO:0009523 (photosystem II), GO:0009654 (photosystem II oxygen evolving complex), GO:0015979 (photosynthesis), GO:0019898 (extrinsic component of membrane)	0.999995	4.35879e-05	96.745	LYICK(1)AQAGDKR	3	0.29131	13	0.639	1.095	1.324	0.276	0.978	1.06	0.774	1.18	1.441	-1.311	-1.568	-2.383	-0.946	-2.523	-1.108	-0.469	1.004	0.536	1.55725	2.13613	2.50359	1.21083	1.96973	2.08493	1.71	2.26577	2.71509	0.403041	0.337276	0.19171	0.51907	0.173981	0.463937	0.722465	2.00555	1.44995	1.03804	1.05904	1.05007
Niben101Scf06869g02006.1	57	K	sp|P68432|H31_BOVIN Histone H3.1 IPR000164 (Histone H3/CENPA), IPR009072 (Histonefold) GO:0000786 (nucleosome), GO:0003677 (DNA binding), GO:0046982 (protein heterodimerization activity)	1	7.63873e-05	104.22	YQK(1)STELLIR	3	0.10005	48	0.186	0.196	0.17	0.365	0.273	0.336	0.497	0.442	0.28	1.568	-2.166	1.16	0.613	-3.105	0.749	0.831	0.737	-3.13	1.13761	1.14552	1.12506	1.28788	1.20832	1.26225	1.41128	1.35849	1.21419	2.96493	0.222828	2.23457	1.52944	0.116226	1.68063	1.77892	1.66671	0.114229	0.486044	0.575698	0.640128
Niben101Scf06888g02020.1	194	K	sp|O81154|CYSK_SOLTU Cysteine synthase IPR005856 (Cysteine synthase K/M) GO:0004124 (cysteine synthase activity), GO:0006535 (cysteine biosynthetic process from serine)	1	2.4775e-32	146.15	VDALVSGIGTGGTITGSGK(1)YLR	3	3.0973	10	1.813	1.648	1.623	2	2.138	1.628	-2.765	2.131	0.877	-1.636	3.017	-2.866	-2.275	-1.497	-0.801	-1.708	-1.092	-2.236	3.51372	3.13399	3.08015	4	4.40151	3.09084	0.147113	4.38021	1.83655	0.321747	8.09483	0.137166	0.206613	0.354289	0.573951	0.306084	0.469111	0.212274	0.925667	1.0629	1.07967
Niben101Scf06898g02009.1	9	K	sp|A9WK62|OBG_CHLAA GTPase Obg IPR004396 (Ribosomebinding ATPase YchF/Obglike ATPase 1), IPR023192 (TGSlike domain), IPR027417 (Ploop containing nucleoside triphosphate hydrolase) GO:0005525 (GTP binding)	1	0.000150131	73.881	GK(1)EAPAERPILGR	4	-2.9035	6	0.638	0.861	-0.403	1.073	1.108	-0.01	1.311	-0.046	-0.249	-2.037	-0.31	-0.634	-0.39	-0.025	0.16	-0.823	0.699	-0.924	1.55617	1.8163	0.756284	2.1038	2.15547	0.993092	2.48113	0.968618	0.841479	0.24367	0.806642	0.644387	0.76313	0.982821	1.11729	0.565265	1.62338	0.527046	0.781093	0.804745	0.559725
Niben101Scf06954g00015.1	233	K	sp|P53471|ACT2_SCHMA Actin2 IPR004000 (Actin family)	1	3.46216e-40	154.42	LAYVALDYEQELDTAK(1)SSSSVEK	3	0.043727	15	0.902	0.893	0.167	1.019	1.188	0.83	1.537	1.778	1.358	0.222	-4.619	-0.442	0.701	0.737	0.256	-0.429	-3.724	-2.374	1.86865	1.85703	1.12272	2.02651	2.27837	1.77769	2.9019	3.4295	2.5633	1.16635	0.0406951	0.736113	1.62563	1.66671	1.19416	0.742776	0.0756771	0.19291	0.967142	0.995309	1.01131
Niben101Scf06954g00015.1	115	K	sp|P53471|ACT2_SCHMA Actin2 IPR004000 (Actin family)	1	2.57072e-41	174.65	VAPEEHPVLLTEAPLNPK(1)ANR	3	-1.4244	29	0.319	0.216	0.265	0.192	0.075	0.068	-4.839	-4.296	0.32	1.054	1.363	0.616	1.242	0.629	0.546	0.658	0.574	0.998	1.24747	1.16151	1.20164	1.14235	1.05336	1.04826	0.0349394	0.0509067	1.24833	2.07628	2.57219	1.53262	2.36526	1.54649	1.46003	1.57789	1.48865	1.99723	0.967142	0.995309	1.01131
Niben101Scf06954g00015.1	293	K	sp|P53471|ACT2_SCHMA Actin2 IPR004000 (Actin family)	1	6.38677e-17	122.65	K(1)DLYGNIVLSGGSTMFPGIADR	3	2.0846	7	-0.476	2.531	-1.211	2.311	-0.3	-0.105	-0.599	3.051	1.984	0.187	-0.825	-1.086	-0.404	-0.587	-0.513	-1.085	-1.798	-1.075	0.718968	5.77972	0.431969	4.96227	0.812252	0.929805	0.660211	8.28786	3.95588	1.13839	0.564482	0.471066	0.75576	0.665726	0.700764	0.471392	0.287573	0.474671	0.967142	0.995309	1.01131
Niben101Scf07005g00008.1	285	K	AT3G52880.2 monodehydroascorbate reductase 1 LENGTH=466 IPR013027 (FADdependent pyridine nucleotidedisulphide oxidoreductase), IPR016156 (FAD/NADlinked reductase, dimerisation domain), IPR023753 (Pyridine nucleotidedisulphide oxidoreductase, FAD/NAD(P)binding domain) GO:0016491 (oxidoreductase activity), GO:0045454 (cell redox homeostasis), GO:0050660 (flavin adenine dinucleotide binding), GO:005…	1	1.57015e-10	126.32	PLTTLFK(1)GQVEEEK	3	0.91457	13	0.406	0.592	0.698	1.001	0.584	0.445	0.379	0.65	0.211	-1.222	-0.873	-2.825	1.102	1.028	1.039	-2.024	-1.919	0.729	1.32501	1.50733	1.62225	2.00139	1.499	1.36131	1.30044	1.56917	1.15749	0.428688	0.54601	0.141121	2.14652	2.0392	2.0548	0.245876	0.264438	1.65749	0.788942	0.832445	0.806074
Niben101Scf07027g04006.1	238	K	sp|Q9M060|IF62_ARATH Eukaryotic translation initiation factor 62 IPR002769 (Translation initiation factor IF6) GO:0042256 (mature ribosome assembly), GO:0043022 (ribosome binding)	1	0.0109319	91.853	K(1)SLIDSYV	2	1.8254	8	-1.33	-1.646	-2.864	-1.597	-1.906	-1.7	-1.708	-2.677	-2.531	2.881	2.619	2.595	2.301	1.982	2.27	-1.034	2.619	1.727	0.397768	0.319525	0.137357	0.330564	0.266831	0.307786	0.306084	0.156366	0.173019	7.36661	6.14324	6.04189	4.92799	3.9504	4.82323	0.488354	6.14324	3.31039	0.593881	1.08094	0.991304
Niben101Scf07060g03008.1	384	K	sp|Q9N1Q9|CABP2_BOVIN Calciumbinding protein 2 IPR004837 (Sodium/calcium exchanger membrane region), IPR011992 (EFhand domain pair) GO:0005509 (calcium ion binding), GO:0016021 (integral component of membrane), GO:0055085 (transmembrane transport)	1	7.36516e-06	81.51	EAGPDTMK(1)YLDDFHEQTR	3	1.0402	5	-0.312	-1.116	2.108	2.271	2.31	-0.251	-0.927	2.97	-0.918	-1.777	-0.43	-0.985	-1.371	0.295	0.041	0.104	-1.217	-0.793	0.805524	0.461371	4.31093	4.82658	4.95883	0.840314	0.525951	7.83536	0.529242	0.29179	0.742262	0.505226	0.386623	1.22688	1.02883	1.07475	0.430176	0.577143	0.845693	0.825072	0.891904
Niben101Scf07182g04010.1	154	K	sp|Q6ABS5|FTHS_PROAC Formatetetrahydrofolate ligase IPR000559 (Formatetetrahydrofolate ligase, FTHFS), IPR027417 (Ploop containing nucleoside triphosphate hydrolase) GO:0004329 (formatetetrahydrofolate ligase activity), GO:0005524 (ATP binding), GO:0009396 (folic acidcontaining compound biosynthetic process)	1	3.71893e-08	97.203	IFHESSQSDK(1)ALFNR	3	1.2404	14	0.735	1.052	0.504	1.135	0.802	0.428	0.638	0.768	0.261	-0.378	0.882	0.511	-1.118	-1.698	-1.142	-1.089	-0.885	-1.408	1.6644	2.0734	1.41814	2.19619	1.74352	1.34537	1.55617	1.70291	1.19831	0.769504	1.84293	1.42504	0.460732	0.308213	0.453131	0.470087	0.541488	0.376834	0.949833	1.04205	0.990226
Niben101Scf07294g00014.1	79	K	sp|Q9SF29|SYP71_ARATH Syntaxin71 IPR000727 (Target SNARE coiledcoil domain) GO:0005484 (SNAP receptor activity), GO:0005515 (protein binding), GO:0006886 (intracellular protein transport), GO:0016020 (membrane)	1	0.00268511	70.056	AK(1)LLEEVPK	3	0.50368	10	-1.014	-1.111	-0.912	0.544	0.213	-1.615	0.172	-0.768	-0.563	1.32	1.248	0.443	0.398	0.485	0.65	-0.415	0.646	0.279	0.495171	0.462973	0.531448	1.45801	1.1591	0.326465	1.12662	0.587231	0.676893	2.49666	2.37512	1.35943	1.31768	1.39959	1.56917	0.750019	1.56482	1.21335	0.98508	1.00004	0.975124
Niben101Scf07304g07011.1	644	K	sp|Q08436|PMA3_NICPL Plasma membrane ATPase 3 IPR001757 (Ptype ATPase), IPR004014 (Cationtransporting Ptype ATPase, Nterminal), IPR023214 (HADlike domain), IPR023298 (Ptype ATPase, transmembrane domain) GO:0000166 (nucleotide binding), GO:0016021 (integral component of membrane), GO:0046872 (metal ion binding)	1	1.0068e-44	220.59	LK(1)GLDIETIQQHYTV	2	-0.22948	36	0.022	0.028	-0.413	-0.801	-0.415	-0.85	-0.705	-0.078	-0.709	0.369	0.591	0.579	0.38	0.552	0.684	0.316	0.425	0.025	1.01537	1.0196	0.75106	0.573951	0.750019	0.554785	0.613442	0.94737	0.611744	1.29146	1.50629	1.49381	1.30134	1.46612	1.60659	1.24487	1.34257	1.01748	1.00386	0.86615	0.708214
Niben101Scf07304g07011.1	30	K	sp|Q08436|PMA3_NICPL Plasma membrane ATPase 3 IPR001757 (Ptype ATPase), IPR004014 (Cationtransporting Ptype ATPase, Nterminal), IPR023214 (HADlike domain), IPR023298 (Ptype ATPase, transmembrane domain) GO:0000166 (nucleotide binding), GO:0016021 (integral component of membrane), GO:0046872 (metal ion binding)	1	4.92237e-15	154.65	IPIEEVFEQLK(1)CTR	3	-1.9738	13	2.62	2.413	2.367	2.628	2.146	2.361	2.702	2.279	2.338	-3.917	-3.385	1.456	-3.412	-3.198	-3.659	-4.277	-3.517	2.053	6.1475	5.32581	5.15867	6.18168	4.42599	5.13726	6.50703	4.85341	5.05601	0.0662011	0.0957224	2.74347	0.0939476	0.10897	0.0791646	0.0515816	0.0873529	4.14968	1.00386	0.86615	0.708214
Niben101Scf07320g00021.1	25	K	sp|Q9C912|R35A3_ARATH 60S ribosomal protein L35a3 IPR001780 (Ribosomal protein L35A), IPR009000 (Translation protein, betabarrel domain) GO:0003735 (structural constituent of ribosome), GO:0005622 (intracellular), GO:0005840 (ribosome), GO:0006412 (translation)	1	8.46794e-11	102.43	SK(1)SNQYPSTSLIQIEGVNTK	3	-0.011861	7	-1.147	-1.486	-0.301	-1.528	-1.748	-1.13	-1.459	-2.362	-1.08	-0.764	-0.831	2.457	2.193	2.482	2.282	1.675	1.402	1.343	0.451563	0.357001	0.81169	0.346758	0.297714	0.456916	0.363745	0.194521	0.473029	0.588861	0.562139	5.49074	4.57255	5.58671	4.86352	3.19319	2.64268	2.53678	0.75319	0.685098	0.610804
Niben101Scf07428g01006.1	167	K	sp|P26882|PPID_BOVIN Peptidylprolyl cistrans isomerase D IPR001179 (Peptidylprolyl cistrans isomerase, FKBPtype, domain), IPR011990 (Tetratricopeptidelike helical domain), IPR023566 (Peptidylprolyl cistrans isomerase, FKBPtype) GO:0005515 (protein binding), GO:0006457 (protein folding)	1	1.02097e-10	142.08	ILVEGEK(1)WENPK	2	-1.364	29	0.225	0.273	0.445	0.821	0.822	-1.206	1.475	1.729	0.84	-0.807	0.877	0.215	-0.154	-1.768	-1.058	-0.81	-0.969	-0.95	1.16878	1.20832	1.36131	1.76663	1.76786	0.433469	2.77984	3.31498	1.79005	0.571569	1.83655	1.1607	0.898755	0.293615	0.480297	0.570382	0.51086	0.517632	0.744478	0.878641	0.785593
Niben101Scf07438g04014.1	400	K	sp|Q2SMS4|METE_HAHCH 5methyltetrahydropteroyltriglutamatehomocysteine methyltransferase IPR006276 (Cobalaminindependent methionine synthase) GO:0003871 (5methyltetrahydropteroyltriglutamatehomocysteine Smethyltransferase activity), GO:0008270 (zinc ion binding), GO:0008652 (cellular amino acid biosynthetic process), GO:0009086 (methionine biosynthetic process)	1	4.54913e-45	188.54	VTNEAVQK(1)ASAALQGSDHR	4	-0.32792	27	1.631	1.368	1.225	1.205	1.513	1.029	1.298	1.09	1.093	1.132	0.828	-4.223	0.592	-3.761	-3.841	0.37	-3.118	0.568	3.09728	2.58112	2.33755	2.30537	2.85403	2.04061	2.45888	2.12874	2.13317	2.19162	1.77522	0.0535489	1.50733	0.0737609	0.0697821	1.29235	0.115183	1.48247	1.22286	1.20116	1.22753
Niben101Scf07438g04014.1	806	K	sp|Q2SMS4|METE_HAHCH 5methyltetrahydropteroyltriglutamatehomocysteine methyltransferase IPR006276 (Cobalaminindependent methionine synthase) GO:0003871 (5methyltetrahydropteroyltriglutamatehomocysteine Smethyltransferase activity), GO:0008270 (zinc ion binding), GO:0008652 (cellular amino acid biosynthetic process), GO:0009086 (methionine biosynthetic process)	0.995717	0.0154958	40.295	K(0.996)YTEVK(0.004)PALQNMVSAAK	3	0.74284	1	-0.573	0.455	-0.669	-0.018	0.072	-1.054	0.182	-0.318	-0.222	-0.045	0.881	-0.41	0.248	-0.3	-0.381	0.462	1.203	0.487	0.672217	1.37078	0.628942	0.987601	1.05117	0.481631	1.13446	0.802181	0.857376	0.96929	1.84165	0.752623	1.18756	0.812252	0.767905	1.37745	2.30218	1.40153	1.22286	1.20116	1.22753
Niben101Scf07449g00006.1	129	K	sp|Q8SRB0|GBLP_ENCCU Guanine nucleotidebinding protein subunit betalike protein IPR015943 (WD40/YVTN repeatlikecontaining domain), IPR020472 (Gprotein beta WD40 repeat) GO:0005515 (protein binding)	1	5.55984e-21	116.38	LWNTLGECK(1)YTIQDGDSHSDWVSCVR	4	-0.46787	3	-0.821	-0.056	-0.37	-0.664	-0.991	-1.358	-1.669	-0.284	-0.827	3.329	0.089	2.142	0.295	2.827	-0.581	0.162	-0.381	-0.842	0.566049	0.961927	0.773782	0.631126	0.503129	0.390123	0.314471	0.821311	0.5637	10.0491	1.06363	4.41373	1.22688	7.09597	0.6685	1.11884	0.767905	0.55787	1.07368	1.13221	1.10075
Niben101Scf07465g02005.1	501	K	AT5G39590.1 TLDdomain containing nucleolar protein LENGTH=542 IPR006571 (TLDc domain)	1	0.00497893	45.876	K(1)VDLNSFGNWEDSPEK	2	-1.6773	1	-0.039	0.233	-0.532	0.25	0.305	0.884	0.342	0.473	-0.859	0.812	-0.374	-0.608	-0.187	0.581	-0.811	-0.569	0.51	-0.411	0.973329	1.17528	0.691595	1.18921	1.23542	1.84548	1.26751	1.38799	0.551335	1.75564	0.77164	0.656106	0.87843	1.49589	0.569987	0.674084	1.42405	0.752102	0.745309	0.633672	0.742558
Niben101Scf07509g01012.1	50	K	AT1G53400.1 Ubiquitin domaincontaining protein LENGTH=114	1	0.00122274	135.43	K(1)EIWDALR	2	1.2581	36	-0.428	-0.57	-0.216	-0.657	-0.563	-0.47	-1.051	0.173	-1.266	1.452	1.304	1.21	0.583	0.44	0.169	-0.081	0.024	-0.052	0.743291	0.673617	0.860949	0.634196	0.676893	0.721965	0.482634	1.1274	0.415811	2.73587	2.46913	2.31338	1.49796	1.3566	1.12428	0.945402	1.01677	0.964598	0.8007	2.03021	0.582011
Niben101Scf07509g01012.1	93	K	AT1G53400.1 Ubiquitin domaincontaining protein LENGTH=114	1	0.0282975	74.464	GAK(1)YELPK	2	-0.96087	11	0.37	0.635	0.264	-1.124	0.377	0.068	-1.475	-1.416	-1.462	-0.478	1.162	-1.163	-0.53	0.962	0.813	1.029	1.029	0.938	1.29235	1.55294	1.2008	0.45882	1.29864	1.04826	0.359733	0.37475	0.36299	0.717972	2.23767	0.446583	0.692555	1.94801	1.75686	2.04061	2.04061	1.91587	0.8007	2.03021	0.582011
Niben101Scf07619g00006.1	667	K	sp|Q9LIG2|RLK6_ARATH Receptorlike protein kinase IPR011009 (Protein kinaselike domain), IPR013320 (Concanavalin Alike lectin/glucanase domain), IPR024788 (Malectinlike carbohydratebinding domain) GO:0004672 (protein kinase activity), GO:0004674 (protein serine/threonine kinase activity), GO:0005524 (ATP binding), GO:0006468 (protein phosphorylation), GO:0016772 (transferase activity, transferring…	1	4.17309e-05	87.831	TTNILLDEK(1)WVAK	3	-0.74047	16	1.295	1.313	1.644	1.557	1.483	1.38	1.432	2.885	1.998	-1.576	-2.29	-1.711	-2.221	-2.049	-1.559	-1.193	-1.326	-1.06	2.45377	2.48458	3.12531	2.94241	2.79529	2.60268	2.69821	7.38706	3.99446	0.335411	0.204476	0.305448	0.214493	0.241652	0.339386	0.437392	0.398873	0.479632	1.03587	1.08144	1.09355
Niben101Scf07619g00006.1	556	K	sp|Q9LIG2|RLK6_ARATH Receptorlike protein kinase IPR011009 (Protein kinaselike domain), IPR013320 (Concanavalin Alike lectin/glucanase domain), IPR024788 (Malectinlike carbohydratebinding domain) GO:0004672 (protein kinase activity), GO:0004674 (protein serine/threonine kinase activity), GO:0005524 (ATP binding), GO:0006468 (protein phosphorylation), GO:0016772 (transferase activity, transferring…	1	2.7131e-09	140.14	GEIDGGTK(1)VAIK	2	0.81189	46	-0.399	-0.214	-0.124	-0.185	-0.627	-0.909	-0.789	-0.384	-0.297	0.635	0.998	0.526	0.177	0.2	0.107	0.704	0.316	0.265	0.758384	0.862144	0.91764	0.879649	0.647521	0.532554	0.578745	0.76631	0.813943	1.55294	1.99723	1.43993	1.13053	1.1487	1.07699	1.62902	1.24487	1.20164	1.03587	1.08144	1.09355
Niben101Scf07728g02013.1	173	K	ref|WP_026733342.1| epimerase [Fischerella sp. PCC 9605] IPR016040 (NAD(P)binding domain)	1	1.05271e-09	114.27	K(1)SGINYTIIRPGGLK	3	1.1429	18	-0.159	-0.244	-0.408	-0.476	-0.276	-0.483	-0.419	-0.472	-0.874	0.861	0.678	0.42	0.919	0.238	0.577	0.023	0.094	0.001	0.895646	0.844401	0.753667	0.718968	0.825878	0.715488	0.747943	0.720964	0.545632	1.8163	1.59992	1.33793	1.8908	1.17936	1.49174	1.01607	1.06733	1.00069	0.884984	1.00587	0.909444
Niben101Scf07899g00005.1	413	K	sp|O94514|NOP56_SCHPO Nucleolar protein 56 IPR002687 (Nop domain), IPR012974 (NOP5, Nterminal), IPR012976 (NOSIC)	1	0.0159858	45.653	LDFYDK(1)GVAPR	3	1.1938	2	-0.139	-0.614	-0.763	0.127	-1.208	-0.126	-1.072	-0.735	-0.779	3.941	3.676	0.314	0.058	-0.032	-1.123	-0.234	-0.608	-0.684	0.908148	0.653383	0.58927	1.09202	0.432868	0.916369	0.475659	0.600818	0.582771	15.3589	12.7816	1.24315	1.04102	0.978063	0.459138	0.850274	0.656106	0.622437	0.726017	0.680393	1.0011
Niben101Scf08080g00009.1	268	K	sp|O82139|CAS1_PANGI Cycloartenol Synthase IPR018333 (Squalene cyclase) GO:0016866 (intramolecular transferase activity)	1	1.63866e-09	108.63	K(1)ELFTVPYHEIDWNR	3	0.36653	21	0.114	0.091	-0.269	-3.87	-0.071	0.506	-0.384	0.92	-0.207	0.477	0.617	0.61	0.461	0.175	0.463	-0.069	0.278	0.157	1.08222	1.06511	0.829895	0.0683934	0.951978	1.42011	0.76631	1.89212	0.866337	1.39185	1.53368	1.52626	1.3765	1.12896	1.37841	0.953299	1.21251	1.11497	1.08972	1.30103	1.16214
Niben101Scf08196g00009.1	57	K	sp|Q2TA10|UB2D1_BOVIN Ubiquitinconjugating enzyme E2 D1 IPR016135 (Ubiquitinconjugating enzyme/RWDlike), IPR023313 (Ubiquitinconjugating enzyme, active site)	1	1.21855e-10	98.443	TK(1)VFHPNINSNGSICLDILK	3	0.7846	3	1.172	-0.669	-0.807	-0.788	-0.737	2.73	-0.775	-0.849	2.28	0.116	0.028	-0.94	-0.137	0.218	-0.239	0.326	-0.349	-0.583	2.25324	0.628942	0.571569	0.579146	0.599986	6.63456	0.584389	0.555169	4.85678	1.08373	1.0196	0.521233	0.909408	1.16312	0.847332	1.25353	0.785128	0.667574	0.732989	0.654489	0.653953
Niben101Scf08250g03016.1	92	K	sp|P29545|EF1B_ORYSJ Elongation factor 1beta IPR010987 (Glutathione Stransferase, Cterminallike), IPR014717 (Translation elongation factor EF1B/ribosomal protein S6) GO:0003746 (translation elongation factor activity), GO:0005853 (eukaryotic translation elongation factor 1 complex), GO:0006414 (translational elongation)	1	3.20551e-06	83.245	IGSQAAPAEAAPAK(1)EAAK	3	1.9967	7	2.409	-1.602	2.231	-1.344	2.367	2.287	2.353	-0.877	2.592	-0.571	-1.127	-1.062	-0.6	-1.003	-2.042	-1.215	-1.839	-0.957	5.31106	0.32942	4.69459	0.393927	5.15867	4.8804	5.10886	0.544499	6.02934	0.67315	0.457867	0.478968	0.659754	0.498961	0.242827	0.430773	0.279515	0.515127	0.904771	0.974593	1.03948
Niben101Scf08298g03011.1	73	K	sp|P17980|PRS6A_HUMAN 26S protease regulatory subunit 6A IPR003959 (ATPase, AAAtype, core), IPR005937 (26S proteasome subunit P45), IPR027417 (Ploop containing nucleoside triphosphate hydrolase) GO:0005524 (ATP binding), GO:0005737 (cytoplasm), GO:0016787 (hydrolase activity), GO:0030163 (protein catabolic process)	1	2.92891e-21	145.69	IK(1)DYLLMEEEFVANQER	3	-0.44877	13	-1.611	-0.593	-2.052	-1.36	-2.104	-1.464	-1.96	-1.258	-1.379	-1.007	3.299	2.525	2.126	2.482	-1.793	2.078	2.132	1.939	0.327371	0.662963	0.24115	0.389582	0.232612	0.362487	0.257028	0.418123	0.384485	0.49758	9.84233	5.75573	4.36506	5.58671	0.288571	4.22221	4.38325	3.8344	0.877442	0.88513	0.838713
Niben101Scf08341g01001.1	40	K	sp|Q9VUN3|RANL_DROME GTPbinding nuclear protein Ranlike IPR001806 (Small GTPase superfamily), IPR002041 (Ran GTPase), IPR005225 (Small GTPbinding protein domain), IPR027417 (Ploop containing nucleoside triphosphate hydrolase) GO:0003924 (GTPase activity), GO:0005525 (GTP binding), GO:0005622 (intracellular), GO:0006184 (GTP catabolic process), GO:0006886 (intracellular protein transport), GO:0006…	1	0.00358505	65.404	HLTGEFEK(1)K	3	0.11926	4	-0.859	-0.814	-0.276	-1.102	2.364	2.243	-0.636	2.052	-0.603	-0.253	-0.279	-0.755	-0.132	-0.915	-0.419	-0.228	-0.497	1.11	0.551335	0.568803	0.825878	0.46587	5.14796	4.7338	0.643495	4.1468	0.658383	0.83915	0.824162	0.592546	0.912565	0.530344	0.747943	0.853818	0.708579	2.15846	0.717401	0.907599	0.850159
Niben101Scf08341g01001.1	102	K	sp|Q9VUN3|RANL_DROME GTPbinding nuclear protein Ranlike IPR001806 (Small GTPase superfamily), IPR002041 (Ran GTPase), IPR005225 (Small GTPbinding protein domain), IPR027417 (Ploop containing nucleoside triphosphate hydrolase) GO:0003924 (GTPase activity), GO:0005525 (GTP binding), GO:0005622 (intracellular), GO:0006184 (GTP catabolic process), GO:0006886 (intracellular protein transport), GO:0006…	1	7.05711e-05	87.568	LTYK(1)NVPTWHR	4	0.010471	6	-1.657	-1.609	0.469	-1.392	-1.01	-1.564	0.227	-1.558	-0.524	2.613	2.476	2.231	-0.054	2.209	0.678	-0.268	-1.197	-0.07	0.317098	0.327826	1.38415	0.381036	0.496546	0.338212	1.1704	0.339622	0.695441	6.11775	5.56353	4.69459	0.963262	4.62355	1.59992	0.83047	0.436181	0.952638	0.717401	0.907599	0.850159
Niben101Scf08364g00011.1	401	K	sp|F4HPR5|DRP5A_ARATH Dynaminrelated protein 5A IPR001401 (Dynamin, GTPase domain), IPR022812 (Dynamin superfamily), IPR027417 (Ploop containing nucleoside triphosphate hydrolase) GO:0003924 (GTPase activity), GO:0005525 (GTP binding)	1	3.28729e-08	97.095	GTVIAPPDK(1)FGETLQDER	3	1.4418	18	0.53	0.613	1.094	1.089	0.608	0.658	1.142	1.4	-0.069	-0.232	-0.438	-0.631	-0.403	-0.792	-0.963	0.357	0.226	-4.187	1.44393	1.52944	2.13465	2.12727	1.52414	1.57789	2.20687	2.63902	0.953299	0.851454	0.738157	0.645729	0.756284	0.577543	0.512989	1.28076	1.16959	0.0549019	0.598386	0.600608	1.97864
Niben101Scf08443g01008.1	253	K	sp|Q8L6Y1|UBP14_ARATH Ubiquitin carboxylterminal hydrolase 14 IPR001607 (Zinc finger, UBPtype), IPR009060 (UBAlike), IPR013083 (Zinc finger, RING/FYVE/PHDtype), IPR028889 (Ubiquitin specific protease domain) GO:0005515 (protein binding), GO:0006511 (ubiquitindependent protein catabolic process), GO:0008270 (zinc ion binding), GO:0036459 (ubiquitinyl hydrolase activity)	0.999999	0.00399038	61.167	K(1)EQVASWTADKK	3	0.73436	8	0.404	0.478	0.568	-0.554	1.039	1.186	1.099	-0.375	-1.002	-1.135	-0.862	-0.81	-0.425	-0.691	-0.17	-0.274	-0.431	1.957	1.32317	1.39281	1.48247	0.681129	2.0548	2.27521	2.14206	0.771105	0.499307	0.455335	0.550189	0.570382	0.744839	0.619424	0.888843	0.827023	0.741747	3.88254	0.797389	0.729723	0.958978
Niben101Scf08804g03003.1	363	K	AT1G48480.1 receptorlike kinase 1 LENGTH=655 IPR001611 (Leucinerich repeat), IPR011009 (Protein kinaselike domain), IPR013210 (Leucinerich repeatcontaining Nterminal, type 2) GO:0004672 (protein kinase activity), GO:0005515 (protein binding), GO:0005524 (ATP binding), GO:0006468 (protein phosphorylation), GO:0016772 (transferase activity, transferring phosphoruscontaining groups)	1	3.53557e-05	112.13	K(1)LIFFGNSAR	3	-0.70393	10	-2.398	-1.737	-0.737	-1.608	-1.173	-2.084	-1.506	2.571	1.798	1.96	1.862	1.739	1.307	0.894	1.304	-1.564	-1.932	1.303	0.189727	0.299993	0.599986	0.328053	0.443498	0.23586	0.352086	5.94221	3.47738	3.89062	3.63511	3.33804	2.47426	1.85832	2.46913	0.338212	0.262066	2.46741	1.10918	0.950981	1.0688
Niben101Scf08898g00002.1	537	K	sp|Q7TTX1|CH601_SYNPX 60 kDa chaperonin 1 IPR002423 (Chaperonin Cpn60/TCP1), IPR027409 (GroELlike apical domain), IPR027413 (GroELlike equatorial domain) GO:0005524 (ATP binding), GO:0005737 (cytoplasm), GO:0006457 (protein folding), GO:0042026 (protein refolding), GO:0044267 (cellular protein metabolic process)	1	0.0260208	73.665	VGADIVK(1)R	2	-0.52939	2	0.285	-0.928	-0.192	0.562	-0.152	0.32	-0.762	-0.354	-0.27	0.345	0.652	0.823	0.612	0.19	0.341	0.062	-0.885	-0.651	1.21841	0.525586	0.875391	1.47631	0.900002	1.24833	0.589678	0.782412	0.82932	1.27015	1.57135	1.76908	1.52838	1.14076	1.26663	1.04391	0.541488	0.636839	1.15633	1.20294	1.17316
Niben101Scf08991g00007.1	126	K	sp|Q948T6|LGUL_ORYSJ Lactoylglutathione lyase IPR004361 (Glyoxalase I), IPR029068 (Glyoxalase/Bleomycin resistance protein/Dihydroxybiphenyl dioxygenase) GO:0004462 (lactoylglutathione lyase activity), GO:0046872 (metal ion binding)	1	0.00038822	66.387	EPGPVK(1)GGSTVIAFVK	3	-0.77874	7	1.505	-0.833	-1.072	-1.38	2.801	2.469	-0.646	2.579	2.07	-0.909	-0.94	-2.316	-0.784	0.173	-1.009	-0.294	0.103	-1.517	2.83825	0.561361	0.475659	0.384219	6.96923	5.5366	0.63905	5.97525	4.19887	0.532554	0.521233	0.200823	0.580754	1.1274	0.496891	0.815637	1.074	0.349412	0.885609	0.876039	1.00853
Niben101Scf09014g01003.1	306	K	sp|Q86A67|ALF_DICDI Fructosebisphosphate aldolase IPR000741 (Fructosebisphosphate aldolase, classI), IPR013785 (Aldolasetype TIM barrel), IPR029768 (Fructosebisphosphate aldolase classI active site) GO:0003824 (catalytic activity), GO:0004332 (fructosebisphosphate aldolase activity), GO:0006096 (glycolytic process)	1	3.88221e-13	147.26	ALQQSTLK(1)AWAGK	2	-0.2967	37	0.441	0.197	0.185	0.679	0.356	0.111	0.786	0.807	0.643	0.157	-3.515	-0.033	0.095	-0.314	-0.338	-0.261	0.252	-0.248	1.35754	1.14631	1.13682	1.60103	1.27987	1.07998	1.72429	1.74957	1.56157	1.11497	0.0874741	0.977386	1.06807	0.804408	0.791137	0.834509	1.19086	0.842063	0.945708	0.889103	0.927745
Niben101Scf09014g01003.1	317	K	sp|Q86A67|ALF_DICDI Fructosebisphosphate aldolase IPR000741 (Fructosebisphosphate aldolase, classI), IPR013785 (Aldolasetype TIM barrel), IPR029768 (Fructosebisphosphate aldolase classI active site) GO:0003824 (catalytic activity), GO:0004332 (fructosebisphosphate aldolase activity), GO:0006096 (glycolytic process)	1	3.84709e-05	79.614	EENVQK(1)AQAAFLTR	3	1.1116	7	-0.339	-0.833	-1.853	-1.592	-1.06	-2.139	-0.413	1.748	-1.356	1.556	1.828	1.367	1.469	-0.052	0.761	-0.193	1.65	-0.548	0.790589	0.561361	0.276816	0.331711	0.479632	0.227037	0.75106	3.35893	0.390664	2.94037	3.55045	2.57934	2.7683	0.964598	1.69466	0.874785	3.13834	0.683968	0.945708	0.889103	0.927745
Niben101Scf09097g00008.1	55	K	AT5G07990.1 Cytochrome P450 superfamily protein LENGTH=513 IPR001128 (Cytochrome P450) GO:0004497 (monooxygenase activity), GO:0005506 (iron ion binding), GO:0016705 (oxidoreductase activity, acting on paired donors, with incorporation or reduction of molecular oxygen), GO:0020037 (heme binding), GO:0055114 (oxidationreduction process)	1	0.000548707	80.755	FLK(1)GPVVMLR	3	4.049	7	-0.787	-0.566	-0.603	-0.434	-0.392	-1.24	-0.846	-0.809	-0.651	-0.518	1.689	1.23	-0.846	-0.368	1.48	-0.149	2.127	1.683	0.579548	0.675487	0.658383	0.740207	0.762072	0.423373	0.556325	0.570777	0.636839	0.698339	3.22433	2.34567	0.556325	0.774856	2.78949	0.901875	4.36808	3.21095	1.35423	0.930245	2.21871
Niben101Scf09141g02004.1	76	K	sp|P81748|MIFH_TRITR Macrophage migration inhibitory factor homolog IPR001398 (Macrophage migration inhibitory factor), IPR014347 (Tautomerase/MIF superfamily)	1	2.09015e-13	149.35	K(1)LSAAIAGILETK	2	1.1121	17	0.227	0.428	0.277	0.554	0.821	1.112	0.391	1.168	0.382	0.041	-2.253	-0.592	0.024	0.173	0.075	-1.617	-1.543	0.333	1.1704	1.34537	1.21167	1.46815	1.76663	2.16145	1.3113	2.247	1.30315	1.02883	0.209787	0.663423	1.01677	1.1274	1.05336	0.326013	0.343171	1.25963	0.826509	0.928349	0.978862
Niben101Scf09217g00006.1	725	K	gb|ADL36919.1| At1g62390like protein [Arabidopsis lyrata subsp. lyrata] IPR000270 (Phox/Bem1p), IPR011990 (Tetratricopeptidelike helical domain) GO:0005515 (protein binding)	1	0.0235631	40.727	K(1)NLDTAVER	3	0.29082	1	-0.479	0.248	0.272	-0.448	0.298	-1.098	0.482	0.262	-0.674	0.447	-0.388	-0.218	0.538	0.262	0.075	-0.247	0.16	0.509	0.717475	1.18756	1.20748	0.733058	1.22944	0.467164	1.39668	1.19914	0.626767	1.3632	0.764188	0.859756	1.45196	1.19914	1.05336	0.842647	1.11729	1.42306	1.5219	0.607225	2.1619
Niben101Scf09230g03001.1	40	K	sp|Q9ZQX4|VATF_ARATH Vtype proton ATPase subunit F IPR008218 (ATPase, V1 complex, subunit F) GO:0015991 (ATP hydrolysis coupled proton transport), GO:0033180 (protontransporting Vtype ATPase, V1 domain), GO:0034220 (ion transmembrane transport), GO:0046961 (protontransporting ATPase activity, rotational mechanism)	1	1.73318e-05	153.54	K(1)TNYLIVDSK	2	-1.2283	32	-0.147	-0.164	-0.124	-0.02	0.121	-1.927	0.101	0.15	-0.387	0.296	0.424	0.336	0.704	0.709	0.032	0.287	0.541	-0.931	0.903127	0.892547	0.91764	0.986233	1.08749	0.262975	1.07252	1.10957	0.764718	1.22774	1.34164	1.26225	1.62902	1.63467	1.02243	1.2201	1.45498	0.524495	0.593631	0.921212	0.815843
Niben101Scf09372g00004.1	54	K	AT5G38470.1 Rad23 UV excision repair protein family LENGTH=378 IPR004806 (UV excision repair protein Rad23), IPR009060 (UBAlike), IPR029071 (Ubiquitinrelated domain) GO:0003684 (damaged DNA binding), GO:0005515 (protein binding), GO:0005634 (nucleus), GO:0006289 (nucleotideexcision repair), GO:0043161 (proteasomemediated ubiquitindependent protein catabolic process)	1	6.16737e-10	162.22	VLK(1)DTTTLEENK	2	0.26306	36	0.11	0.049	0.025	0.317	0.543	0.418	0.545	0.39	-0.154	0.13	-0.037	-0.072	-0.447	-0.58	-0.67	-0.29	-0.199	-0.078	1.07923	1.03455	1.01748	1.24574	1.457	1.33607	1.45902	1.31039	0.898755	1.09429	0.97468	0.951318	0.733567	0.668964	0.628507	0.817902	0.871154	0.94737	0.72282	1.03946	1.03008
Niben101Scf09387g03018.1	51	K	sp|Q95LY5|TTC12_MACFA Tetratricopeptide repeat protein 12 IPR006636 (Heat shock chaperoninbinding), IPR011990 (Tetratricopeptidelike helical domain) GO:0005515 (protein binding)	1	0.00147011	50.87	SAAYASIGK(1)YSDALSDAQK	3	1.2642	2	0.336	0.567	-0.728	-0.705	1.906	-1.132	1.29	-0.289	0.395	0.128	0.471	-0.198	-0.352	-0.745	0.089	0.282	-0.833	-0.481	1.26225	1.48144	0.60374	0.613442	3.74769	0.456283	2.44528	0.818469	1.31494	1.09278	1.38607	0.871758	0.783497	0.596668	1.06363	1.21588	0.561361	0.716481	0.788423	0.769449	0.769677
Niben101Scf09417g01008.1	38	K	AT3G12120.1 fatty acid desaturase 2 LENGTH=383 IPR005804 (Fatty acid desaturase, type 1), IPR021863 (Protein of unknown function DUF3474) GO:0006629 (lipid metabolic process), GO:0016717 (oxidoreductase activity, acting on paired donors, with oxidation of a pair of donors resulting in the reduction of molecular oxygen to two molecules of water), GO:0055114 (oxidationreduction process)	1	0.0171402	43.308	K(1)AIPPHCFQR	3	0.873	1	0.161	-0.682	1.253	-0.833	0.401	-1.357	0.009	-0.799	0.111	1.074	-1.127	0.191	0.844	0.433	-0.016	0.494	-0.101	-0.054	1.11806	0.623301	2.38337	0.561361	1.32042	0.390393	1.00626	0.574747	1.07998	2.10526	0.457867	1.14155	1.79502	1.35004	0.988971	1.40834	0.932386	0.963262	1.2201	0.649168	1.19519
Niben101Scf09467g02007.1	243	K	sp|A6UWV8|RS5_META3 30S ribosomal protein S5 IPR000851 (Ribosomal protein S5), IPR014720 (Doublestranded RNAbinding domain) GO:0003723 (RNA binding), GO:0003735 (structural constituent of ribosome), GO:0005840 (ribosome), GO:0006412 (translation), GO:0015935 (small ribosomal subunit)	1	9.2015e-16	122.01	FTK(1)SPFQEYADILSKPANK	3	0.99124	22	-0.187	-0.227	-0.16	-0.221	-0.337	-0.464	-2.802	0.253	-3.009	1.288	1.064	0.948	0.555	0.667	0.536	0.768	0.749	0.581	0.87843	0.85441	0.895025	0.857971	0.791686	0.724973	0.143388	1.19168	0.124223	2.44189	2.09072	1.9292	1.46917	1.58777	1.44995	1.70291	1.68063	1.49589	0.901936	0.962543	0.924952
Niben101Scf09467g02007.1	39	K	sp|A6UWV8|RS5_META3 30S ribosomal protein S5 IPR000851 (Ribosomal protein S5), IPR014720 (Doublestranded RNAbinding domain) GO:0003723 (RNA binding), GO:0003735 (structural constituent of ribosome), GO:0005840 (ribosome), GO:0006412 (translation), GO:0015935 (small ribosomal subunit)	1	1.00536e-18	195.77	RETEEEK(1)WVPVTK	3	-0.43878	42	-1.107	-1.225	-1.152	-0.324	-0.227	-0.318	-0.086	-0.102	-0.39	0.701	1.03	0.174	0.862	0.309	0.293	0.532	0.68	0.35	0.464258	0.427798	0.450001	0.798852	0.85441	0.802181	0.942131	0.93174	0.76313	1.62563	2.04202	1.12818	1.81756	1.23885	1.22519	1.44593	1.60214	1.27456	0.901936	0.962543	0.924952
Niben101Scf09467g02007.1	45	K	sp|A6UWV8|RS5_META3 30S ribosomal protein S5 IPR000851 (Ribosomal protein S5), IPR014720 (Doublestranded RNAbinding domain) GO:0003723 (RNA binding), GO:0003735 (structural constituent of ribosome), GO:0005840 (ribosome), GO:0006412 (translation), GO:0015935 (small ribosomal subunit)	1	0.00172663	76.679	WVPVTK(1)LGR	3	-0.76014	21	0.153	0.07	-2.582	0.057	0.037	-0.295	0.066	-0.254	-2.57	0.976	0.881	0.626	1.089	0.173	0.426	0.617	0.506	0.023	1.11188	1.04972	0.167009	1.0403	1.02598	0.815072	1.04681	0.838568	0.168404	1.967	1.84165	1.54328	2.12727	1.1274	1.3435	1.53368	1.42011	1.01607	0.901936	0.962543	0.924952
Niben101Scf09554g00008.1	408	K	sp|Q96558|UGDH1_SOYBN UDPglucose 6dehydrogenase 1 IPR017476 (UDPglucose/GDPmannose dehydrogenase) GO:0003979 (UDPglucose 6dehydrogenase activity), GO:0016616 (oxidoreductase activity, acting on the CHOH group of donors, NAD or NADP as acceptor), GO:0051287 (NAD binding), GO:0055114 (oxidationreduction process)	1	5.90336e-05	74.853	K(1)LVSVTWDAYEAAK	3	1.0408	3	-1.059	-1.082	-0.851	-0.379	-1.274	-0.305	-0.353	-0.824	-1.211	0.098	2.019	0.011	2.27	1.693	-0.24	0.275	0.209	1.003	0.479965	0.472374	0.5544	0.76897	0.413512	0.809442	0.782954	0.564874	0.431969	1.07029	4.05303	1.00765	4.82323	3.23328	0.846745	1.20999	1.15589	2.00416	0.906439	0.971541	0.93671
Niben101Scf09554g00008.1	109	K	sp|Q96558|UGDH1_SOYBN UDPglucose 6dehydrogenase 1 IPR017476 (UDPglucose/GDPmannose dehydrogenase) GO:0003979 (UDPglucose 6dehydrogenase activity), GO:0016616 (oxidoreductase activity, acting on the CHOH group of donors, NAD or NADP as acceptor), GO:0051287 (NAD binding), GO:0055114 (oxidationreduction process)	1	5.86226e-22	149.21	GLGAGK(1)AADLTYWESAAR	3	0.30825	19	0.618	0.479	-2.787	0.938	0.848	-2.729	-2.538	-3.561	-2.705	1.921	2.027	-2.815	2.466	1.965	1.869	1.531	1.32	1.154	1.53475	1.39378	0.144887	1.91587	1.8	0.15083	0.172181	0.084729	0.153361	3.78685	4.07556	0.142102	5.5251	3.90413	3.65279	2.88986	2.49666	2.2253	0.906439	0.971541	0.93671
Niben101Scf09604g00009.1	714	K	sp|Q9SV21|COPB1_ARATH Coatomer subunit beta1 IPR016460 (Coatomer beta subunit (COPB1)), IPR029446 (Coatomer beta subunit, appendage platform domain) GO:0005198 (structural molecule activity), GO:0005488 (binding), GO:0005737 (cytoplasm), GO:0006886 (intracellular protein transport), GO:0016192 (vesiclemediated transport), GO:0030117 (membrane coat), GO:0030126 (COPI vesicle coat)	1	1.73569e-35	190.24	HATGEFVKDENDANK(1)LNR	3	-0.43762	36	-0.213	-0.227	-0.392	-0.266	0.045	-0.295	-0.013	-0.445	-0.509	0.681	0.408	0.341	-0.353	0.241	-0.169	0.246	0.365	0.555	0.862741	0.85441	0.762072	0.831622	1.03168	0.815072	0.99103	0.734584	0.702709	1.60325	1.32685	1.26663	0.782954	1.18181	0.889459	1.18591	1.28788	1.46917	0.891507	0.873019	0.706545
Niben101Scf09725g00022.1	400	K	sp|Q3SNK1|METE_NITWN 5methyltetrahydropteroyltriglutamatehomocysteine methyltransferase IPR006276 (Cobalaminindependent methionine synthase) GO:0003871 (5methyltetrahydropteroyltriglutamatehomocysteine Smethyltransferase activity), GO:0008270 (zinc ion binding), GO:0008652 (cellular amino acid biosynthetic process), GO:0009086 (methionine biosynthetic process)	1	0.0259698	60.255	SLEGIVGK(1)DK	2	-1.7252	3	-0.352	-0.847	-1.189	-0.58	-0.294	0.129	-0.303	0.103	-1.036	1.418	0.182	0.312	1.466	-0.171	0.935	0.085	-0.159	0.3	0.783497	0.55594	0.438607	0.668964	0.815637	1.09354	0.810565	1.074	0.487678	2.67215	1.13446	1.24143	2.76255	0.888227	1.91189	1.06069	0.895646	1.23114	1.28832	1.38657	1.29606
Niben101Scf09725g00022.1	698	K	sp|Q3SNK1|METE_NITWN 5methyltetrahydropteroyltriglutamatehomocysteine methyltransferase IPR006276 (Cobalaminindependent methionine synthase) GO:0003871 (5methyltetrahydropteroyltriglutamatehomocysteine Smethyltransferase activity), GO:0008270 (zinc ion binding), GO:0008652 (cellular amino acid biosynthetic process), GO:0009086 (methionine biosynthetic process)	1	3.54935e-13	125.45	K(1)AEHAFYLNWAVHSFR	5	-0.26914	33	-0.082	-0.081	-0.193	-0.048	-0.038	-0.456	0.309	0.663	-0.54	0.686	0.291	-0.07	0.331	0.595	0.518	-0.297	-0.552	-1.036	0.944747	0.945402	0.874785	0.967276	0.974004	0.729005	1.23885	1.58337	0.687771	1.60882	1.22349	0.952638	1.25788	1.51047	1.43197	0.813943	0.682074	0.487678	1.28832	1.38657	1.29606
Niben101Scf09846g01020.1	308	K	gb|AAG53944.1| quinoneoxidoreductase QR1 [Triphysaria versicolor] IPR002085 (Alcohol dehydrogenase superfamily, zinctype), IPR016040 (NAD(P)binding domain), IPR020843 (Polyketide synthase, enoylreductase domain) GO:0008270 (zinc ion binding), GO:0016491 (oxidoreductase activity), GO:0055114 (oxidationreduction process)	1	0.0231376	40.377	HPLSK(1)AEDAWSR	3	0.76013	1	-0.35	-0.016	-0.088	-0.355	-0.591	-1.044	-0.802	-1.097	-0.28	0.582	0.127	2.379	0.666	0.457	0.402	0.458	-0.306	-0.14	0.784584	0.988971	0.940826	0.78187	0.663883	0.484981	0.573554	0.467488	0.823591	1.49692	1.09202	5.20176	1.58667	1.37268	1.32134	1.37364	0.808881	0.907519	0.91774	1.03192	0.991656
Niben101Scf09994g00009.1	272	K	AT4G00752.1 UBX domaincontaining protein LENGTH=469 IPR003903 (Ubiquitin interacting motif), IPR009060 (UBAlike), IPR029071 (Ubiquitinrelated domain) GO:0005515 (protein binding)	1	2.16622e-75	221.26	QSHLEDAQLAHAVSLSLK(1)TAEQEK	4	1.1597	22	0.173	0.029	0.49	0.764	0.976	1.011	-0.173	0.895	-0.661	1.481	-3.984	-4.239	1.108	1.317	-3.106	1.265	1.4	1.254	1.1274	1.0203	1.40444	1.69819	1.967	2.01531	0.886996	1.85961	0.63244	2.79142	0.063197	0.0529583	2.15547	2.49147	0.116145	2.40327	2.63902	2.38502	0.301389	0.586843	0.756658
Niben101Scf10026g00003.1	460	K	sp|O14526|FCHO1_HUMAN FCH domain only protein 1 IPR028565 (Mu homology domain)	1	0.000464954	66.004	WHVDEIPLK(1)GHPGK	3	-0.93035	14	-2.32	0.779	-1.127	-1.248	-1.005	-1.901	0.67	-0.294	-1.388	1.799	2.55	-1.607	1.907	1.643	1.765	1.289	-0.635	-0.876	0.200267	1.71594	0.457867	0.421031	0.49827	0.267758	1.59107	0.815637	0.382094	3.47979	5.85634	0.32828	3.75028	3.12315	3.39874	2.44359	0.643941	0.544876	1.39103	1.01307	2.06409
Niben101Scf10278g01002.1	144	K	sp|Q6ZKC0|14333_ORYSJ 1433like protein GF14C IPR000308 (1433 protein), IPR023409 (1433 protein, conserved site), IPR023410 (1433 domain) GO:0019904 (protein domain specific binding)	1	2.38679e-09	140.82	K(1)EAAESTLSAYK	3	-0.03078	36	-0.325	-0.137	-0.366	0.184	-0.568	-0.314	-0.383	-0.32	-0.447	0.217	0.378	-0.064	0.238	0.314	0.288	0.518	0.471	0.316	0.798298	0.909408	0.775931	1.13603	0.674551	0.804408	0.766841	0.80107	0.733567	1.16231	1.29954	0.956608	1.17936	1.24315	1.22095	1.43197	1.38607	1.24487	1.14247	1.09097	1.01455
Niben101Scf10305g00006.1	397	K	sp|O08550|KMT2B_MOUSE Histonelysine Nmethyltransferase 2B IPR001214 (SET domain), IPR003105 (SRAYDG), IPR003616 (PostSET domain), IPR007728 (PreSET domain), IPR015947 (PUAlike domain), IPR025794 (Histone H3K9 methyltransferase, plant) GO:0005515 (protein binding), GO:0005634 (nucleus), GO:0008270 (zinc ion binding), GO:0016571 (histone methylation), GO:0018024 (histonelysine Nmethyltransferase ac…	1	0.0194928	44.614	SK(1)LGDCSIFR	3	0.88669	5	-1.013	-0.417	-0.675	-1.637	-0.6	-1.165	-1.605	-0.655	-0.119	2.191	2.352	1.969	2.106	-0.368	1.874	-1.665	-0.776	0.203	0.495515	0.74898	0.626332	0.321524	0.659754	0.445964	0.328736	0.635075	0.920826	4.56622	5.10532	3.91497	4.30496	0.774856	3.66547	0.315344	0.583984	1.15109	0.321935	1.18878	0.97764
Niben101Scf10440g01002.1	41	K	sp|P62980|RS27A_SOLLC Ubiquitin40S ribosomal protein S27a IPR011332 (Zincbinding ribosomal protein) GO:0003735 (structural constituent of ribosome), GO:0005622 (intracellular), GO:0005840 (ribosome), GO:0006412 (translation)	1	1.49223e-05	86.944	HYCGK(1)CGLTYVYQK	3	0.77462	18	-0.581	-0.368	-0.27	-3.693	-0.483	-0.401	-0.311	-0.562	-0.821	0.703	0.682	0.392	1.283	0.964	0.782	0.831	0.959	0.895	0.6685	0.774856	0.82932	0.0773208	0.715488	0.757333	0.806083	0.677362	0.566049	1.62789	1.60436	1.31221	2.43344	1.95071	1.71951	1.77892	1.94396	1.85961	0.629375	0.999367	0.4369
Niben101Scf10490g00011.1	59	K	AT1G19730.1 Thioredoxin superfamily protein LENGTH=119 IPR005746 (Thioredoxin), IPR012336 (Thioredoxinlike fold) GO:0006662 (glycerol ether metabolic process), GO:0015035 (protein disulfide oxidoreductase activity), GO:0045454 (cell redox homeostasis)	1	0.00206861	94.309	K(1)MPHVIFLK	3	-0.12988	24	-1.851	-1.369	-2.772	-1.756	-2.718	-0.892	-0.887	-1.539	-1.845	3.107	2.658	-2.485	3.179	2.394	2.627	2.549	2.551	-0.952	0.2772	0.38716	0.146401	0.296068	0.151985	0.538867	0.540737	0.344124	0.278355	8.61589	6.31157	0.178624	9.05679	5.25613	6.1774	5.85228	5.8604	0.516915	0.839741	0.818158	0.764469
Niben101Scf10490g00011.1	58	K	AT1G19730.1 Thioredoxin superfamily protein LENGTH=119 IPR005746 (Thioredoxin), IPR012336 (Thioredoxinlike fold) GO:0006662 (glycerol ether metabolic process), GO:0015035 (protein disulfide oxidoreductase activity), GO:0045454 (cell redox homeostasis)	1	0.000271159	74.611	FIAPVLADIAK(1)K	3	-1.2049	6	-0.521	-0.927	-0.841	-1.531	-0.525	-1.69	-0.387	-0.614	-0.968	1.578	1.647	1.54	1.484	0.984	1.483	0.048	-0.562	-0.197	0.696889	0.525951	0.558256	0.346037	0.694959	0.309927	0.764718	0.653383	0.511214	2.98556	3.13182	2.90795	2.79723	1.97794	2.79529	1.03383	0.677362	0.872363	0.839741	0.818158	0.764469
Niben101Scf10608g02009.1	7	K	sp|A1KNQ0|SAHH_MYCBP Adenosylhomocysteinase IPR000043 (Adenosylhomocysteinase), IPR016040 (NAD(P)binding domain) GO:0004013 (adenosylhomocysteinase activity), GO:0006730 (onecarbon metabolic process)	1	5.76853e-07	149.96	ALLVEK(1)TTSGR	2	1.5828	14	1.049	1.679	1.816	1.985	1.826	1.994	1.693	2.966	1.641	2.417	2.361	1.76	-4.013	-2.872	-3.896	-3.541	-4.851	-4.013	2.0691	3.20206	3.52104	3.95863	3.54553	3.9834	3.23328	7.81367	3.11882	5.34059	5.13726	3.38698	0.0619393	0.136597	0.0671718	0.0859118	0.03465	0.0619393	1.0137	0.976464	0.933438
Niben101Scf10608g02009.1	17	K	sp|A1KNQ0|SAHH_MYCBP Adenosylhomocysteinase IPR000043 (Adenosylhomocysteinase), IPR016040 (NAD(P)binding domain) GO:0004013 (adenosylhomocysteinase activity), GO:0006730 (onecarbon metabolic process)	1	6.695e-05	104.59	VK(1)DMSQADFGR	3	-0.97927	48	0.261	-2.631	-0.034	-2.96	-0.227	-0.218	-2.297	0.486	0.363	0.889	0.192	-0.002	0.603	0.238	0.505	0.846	2.281	1.704	1.19831	0.161432	0.976709	0.128514	0.85441	0.859756	0.203486	1.40056	1.2861	1.85189	1.14235	0.998615	1.51887	1.17936	1.41912	1.79751	4.86015	3.25803	1.0137	0.976464	0.933438
Niben101Scf10608g02009.1	435	K	sp|A1KNQ0|SAHH_MYCBP Adenosylhomocysteinase IPR000043 (Adenosylhomocysteinase), IPR016040 (NAD(P)binding domain) GO:0004013 (adenosylhomocysteinase activity), GO:0006730 (onecarbon metabolic process)	1	0.023483	94.262	K(1)VYVLPK	2	0.34377	19	-0.558	-0.427	-0.47	-0.23	-0.528	-0.248	-0.384	-0.586	-0.771	0.763	0.775	0.508	0.186	0.222	0.512	0.219	0.665	0.349	0.679243	0.743807	0.721965	0.852635	0.693515	0.842063	0.76631	0.666187	0.586011	1.69702	1.71119	1.42208	1.13761	1.16635	1.42603	1.16393	1.58557	1.27368	1.0137	0.976464	0.933438
Niben101Scf10608g02009.1	15	K	sp|A1KNQ0|SAHH_MYCBP Adenosylhomocysteinase IPR000043 (Adenosylhomocysteinase), IPR016040 (NAD(P)binding domain) GO:0004013 (adenosylhomocysteinase activity), GO:0006730 (onecarbon metabolic process)	1	0.000680282	83.087	EYK(1)VK(1)DMSQADFGR	3	2.5758	5	0.175	-0.255	-1.325	-0.645	-0.583	-0.671	-0.601	-1.277	-1.635	1.496	-0.931	0.221	2.264	1.898	1.807	-1.266	1.203	0.123	1.12896	0.837987	0.399149	0.639493	0.667574	0.628071	0.659297	0.412653	0.32197	2.8206	0.524495	1.16554	4.80321	3.72696	3.49914	0.415811	2.30218	1.089	1.0137	0.976464	0.933438
Niben101Scf10671g00001.1	272	K	sp|Q84MB3|ACCH1_ARATH 1aminocyclopropane1carboxylate oxidase homolog 1 IPR005123 (Oxoglutarate/irondependent dioxygenase), IPR026992 (Nonhaem dioxygenase Nterminal domain), IPR027443 (Isopenicillin N synthaselike) GO:0016491 (oxidoreductase activity), GO:0016706 (oxidoreductase activity, acting on paired donors, with incorporation or reduction of molecular oxygen, 2oxoglutarate as one donor, and …	1	4.22009e-05	71.263	WVEPLPQFSK(1)EIGEPPK	3	1.4151	13	0.738	0.944	0.502	1.041	1.111	1.034	0.591	1.258	0.263	1.973	1.531	-2.842	-2.845	-2.16	-2.118	-2.636	0.663	0.953	1.66786	1.92385	1.41618	2.05765	2.15995	2.04769	1.50629	2.39164	1.19997	3.92584	2.88986	0.139467	0.139178	0.223756	0.230366	0.160874	1.58337	1.93589	0.90411	0.908814	0.92366
Niben101Scf10671g00001.1	245	K	sp|Q84MB3|ACCH1_ARATH 1aminocyclopropane1carboxylate oxidase homolog 1 IPR005123 (Oxoglutarate/irondependent dioxygenase), IPR026992 (Nonhaem dioxygenase Nterminal domain), IPR027443 (Isopenicillin N synthaselike) GO:0016491 (oxidoreductase activity), GO:0016706 (oxidoreductase activity, acting on paired donors, with incorporation or reduction of molecular oxygen, 2oxoglutarate as one donor, and …	1	7.82367e-05	73.881	FVSPFHQVLRPK(1)GK	4	-0.33163	7	-0.686	-1.627	-1.93	-0.742	-1.246	1.628	-1.233	-0.666	-2.608	2.399	2.025	-0.305	2.204	2.021	1.7	0.164	-0.239	-0.86	0.621575	0.323761	0.262429	0.59791	0.421616	3.09084	0.425432	0.630252	0.164026	5.27437	4.06992	0.809442	4.60755	4.05865	3.24901	1.12039	0.847332	0.550953	0.90411	0.908814	0.92366
Niben101Scf10688g03004.1	452	K	sp|Q9XI36|MBD10_ARATH MethylCpGbinding domaincontaining protein 10 IPR016177 (DNAbinding domain) GO:0003677 (DNA binding), GO:0005634 (nucleus)	1	0.00040203	100.69	K(1)EDFSAAEEK	3	0.21126	20	0.412	0.696	0.528	0.554	0.918	-1.021	0.827	0.532	0.618	-0.861	-0.813	0.03	-1.372	-0.883	-0.348	-0.634	0.412	0.405	1.33053	1.62001	1.44193	1.46815	1.88949	0.492775	1.77399	1.44593	1.53475	0.550571	0.569197	1.02101	0.386355	0.542239	0.785673	0.644387	1.33053	1.32409	0.660439	0.926218	1.07313
Niben101Scf10737g00028.1	222	K	sp|Q9H6B9|EPHX3_HUMAN Epoxide hydrolase 3 IPR000639 (Epoxide hydrolaselike), IPR029058 (Alpha/Beta hydrolase fold) GO:0003824 (catalytic activity)	1	0.000353389	71.176	K(1)TGFTGGLNYYR	3	-0.46834	4	-0.749	-0.993	-0.183	1.287	1.443	1.18	-0.106	-0.222	1.267	-1.34	0.485	-1.216	-0.124	0.119	-0.629	0.108	-0.2	-0.127	0.595016	0.502432	0.880869	2.4402	2.71886	2.26577	0.929161	0.857376	2.40661	0.395021	1.39959	0.430475	0.91764	1.08598	0.646624	1.07773	0.870551	0.915734	1.26456	0.167333	0.11941
Niben101Scf10749g02005.1	36	K	AT1G50700.1 calciumdependent protein kinase 33 LENGTH=521 IPR011009 (Protein kinaselike domain), IPR011992 (EFhand domain pair) GO:0004672 (protein kinase activity), GO:0004674 (protein serine/threonine kinase activity), GO:0005509 (calcium ion binding), GO:0005524 (ATP binding), GO:0006468 (protein phosphorylation), GO:0016772 (transferase activity, transferring phosphoruscontaining groups)	1	1.64924e-06	83.894	TEIHYTK(1)SPGPESQLPVR	3	1.813	5	-0.86	-0.386	-1.535	-1.05	-0.058	-1.811	-0.87	0.582	-1.349	2.242	-0.828	2.267	2.239	1.813	2.087	-1.995	-0.354	-0.133	0.550953	0.765248	0.345079	0.482968	0.960595	0.284993	0.547147	1.49692	0.392564	4.73052	0.56331	4.81321	4.7207	3.51372	4.24864	0.250868	0.782412	0.911933	0.763168	0.998455	0.971407
Niben101Scf10798g00006.1	72	K	sp|Q9LHP1|RL74_ARATH 60S ribosomal protein L74 IPR005998 (Ribosomal protein L7, eukaryotic)	1	0.000234922	85.837	LK(1)GGFYVDPEAK	2	-1.7683	12	-1.792	-1.537	-0.664	-0.667	-1.746	-1.839	-1.097	0.492	-2.175	2.222	2.46	1.842	2.041	1.873	1.411	-1.258	2.05	-1.616	0.288771	0.344601	0.631126	0.629815	0.298127	0.279515	0.467488	1.40639	0.221442	4.6654	5.50217	3.58507	4.11531	3.66293	2.65921	0.418123	4.14106	0.326239	0.946981	0.994108	0.928595
Niben101Scf10873g00008.1	69	K	sp|Q2T9X7|UB2E3_BOVIN Ubiquitinconjugating enzyme E2 E3 IPR016135 (Ubiquitinconjugating enzyme/RWDlike)	0.994835	0.000477444	56.719	IYQLK(0.995)LFCDK(0.005)DYPEKPPSVR	4	2.0812	1	-0.556	-1.021	0.25	-0.474	-0.069	-0.695	0.431	-0.974	-0.668	-0.32	0.205	1.511	0.868	0.544	-0.335	-0.108	0.826	0.587	0.680185	0.492775	1.18921	0.719966	0.953299	0.617709	1.34817	0.509093	0.629379	0.80107	1.15269	2.85008	1.82513	1.45801	0.792784	0.927873	1.77276	1.50212	0.947464	1.071	0.941921
Niben101Scf11103g02002.1	201	K	sp|P42669|PURA_MOUSE Transcriptional activator protein Puralpha IPR006628 (PURalpha/beta/gamma, DNA/RNAbinding)	1	4.49785e-08	95.5	TIDLPAADEVSNLGVSK(1)VIR	3	-1.3929	4	-0.437	-1.201	-1.098	-0.296	-1.198	-0.183	-0.263	-0.697	-0.863	-0.59	2.352	2.26	-1.35	-0.022	1.451	2.659	-0.834	0.31	0.738669	0.434974	0.467164	0.814508	0.435879	0.880869	0.833353	0.616854	0.549808	0.664343	5.10532	4.78991	0.392292	0.984866	2.73397	6.31595	0.560972	1.23971	1.13587	1.07064	1.06865
Niben101Scf11178g01008.1	201	K	sp|Q0G9V4|RBL_DAUCA Ribulose bisphosphate carboxylase large chain IPR000685 (Ribulose bisphosphate carboxylase, large subunit, Cterminal), IPR017443 (Ribulose bisphosphate carboxylase, large subunit, ferrodoxinlike Nterminal) GO:0000287 (magnesium ion binding), GO:0015977 (carbon fixation), GO:0016984 (ribulosebisphosphate carboxylase activity)	1	0.0349721	88.734	VLAK(1)ALR	2	-0.81491	6	3.085	-1.492	-1.545	-1.215	3.296	3.086	3.505	3.45	-0.43	-1.325	-1.804	-1.406	-0.721	-1.841	-1.337	-1.531	-0.987	-0.79	8.4855	0.355519	0.342696	0.430773	9.82189	8.49139	11.353	10.9283	0.742262	0.399149	0.286379	0.377356	0.606677	0.279128	0.395843	0.346037	0.504526	0.578344	0.96851	0.957712	0.991278
Niben101Scf11178g01008.1	335	K	sp|Q0G9V4|RBL_DAUCA Ribulose bisphosphate carboxylase large chain IPR000685 (Ribulose bisphosphate carboxylase, large subunit, Cterminal), IPR017443 (Ribulose bisphosphate carboxylase, large subunit, ferrodoxinlike Nterminal) GO:0000287 (magnesium ion binding), GO:0015977 (carbon fixation), GO:0016984 (ribulosebisphosphate carboxylase activity)	1	3.73172e-07	89.468	EAAK(1)WSPELAAACEVWK	3	-0.92227	5	-1.67	-1.788	-1.385	-1.18	3.423	2.913	3.22	4.178	3.869	-0.68	-2.483	-1.561	-0.889	-1.369	-1.104	-1.971	-0.285	-1.238	0.314253	0.289573	0.382889	0.441351	10.7257	7.53183	9.31787	18.101	14.6112	0.624165	0.178872	0.338916	0.539988	0.38716	0.465225	0.255076	0.820742	0.42396	0.96851	0.957712	0.991278
Niben101Scf11383g03008.1	853	K	AT5G40030.1 Protein kinase superfamily protein LENGTH=499 IPR000014 (PAS domain), IPR000700 (PASassociated, Cterminal), IPR011009 (Protein kinaselike domain) GO:0000155 (phosphorelay sensor kinase activity), GO:0000160 (phosphorelay signal transduction system), GO:0004672 (protein kinase activity), GO:0004674 (protein serine/threonine kinase activity), GO:0004871 (signal transducer activity), GO:…	1	6.7596e-05	105.52	QK(1)TFANILNK	3	0.23318	17	-2.386	-1.061	-2.35	-1.258	-0.437	-1.539	-1.205	0.18	-1.813	1.772	1.445	1.4	1.333	1.075	1.016	1.092	1.495	1.24	0.191312	0.4793	0.196146	0.418123	0.738669	0.344124	0.433769	1.13288	0.284599	3.41527	2.72263	2.63902	2.51926	2.10672	2.0223	2.13169	2.81864	2.36199	0.93199	1.08442	1.00187
Niben101Scf11401g01010.1	435	K	sp|Q6AJW3|MSBA_DESPS Lipid A export ATPbinding/permease protein MsbA IPR003439 (ABC transporterlike), IPR011527 (ABC transporter type 1, transmembrane domain), IPR027417 (Ploop containing nucleoside triphosphate hydrolase) GO:0005524 (ATP binding), GO:0006810 (transport), GO:0016021 (integral component of membrane), GO:0016887 (ATPase activity), GO:0042626 (ATPase activity, coupled to transmembra…	1	0.0141515	60.436	FYDPVK(1)GK	3	-0.34747	9	-1.985	-2.57	-1.893	-1.604	-2.198	-3.307	-1.9	-1.904	-2.861	3.931	3.657	3.51	3.411	3.515	3.433	-2.539	-2.191	3.495	0.252613	0.168404	0.269247	0.328964	0.21794	0.10104	0.267943	0.267201	0.137643	15.2528	12.6144	11.3924	10.6369	11.432	10.8003	0.172062	0.219	11.2746	0.165082	0.321143	0.241105
Niben101Scf11624g00001.1	6	K	sp|Q9SSK5|MLP43_ARATH MLPlike protein 43 IPR000916 (Bet v I domain), IPR023393 (STARTlike domain) GO:0006952 (defense response), GO:0009607 (response to biotic stimulus)	1	0.000210142	113.93	GK(1)LISQIEMK	2	0.33311	39	0.246	0.097	0.41	-2.163	0.419	0.443	-2.964	0.045	-2.752	1.195	0.934	0.698	0.432	0.349	0.489	0.657	0.861	0.603	1.18591	1.06955	1.32869	0.223291	1.337	1.35943	0.128158	1.03168	0.148445	2.28945	1.91057	1.62225	1.3491	1.27368	1.40347	1.5768	1.8163	1.51887	1.19396	1.07981	0.825404
Niben101Scf11734g00009.1	537	K	AT5G17020.1 exportin 1A LENGTH=1075 IPR016024 (Armadillotype fold) GO:0005488 (binding), GO:0006886 (intracellular protein transport), GO:0008536 (Ran GTPase binding)	1	0.000203088	79.152	DLLNLCEITK(1)GK	3	2.8516	12	-1.045	-1.336	-0.846	-1.083	0.29	-0.81	-0.268	-0.348	-2.104	1.262	0.916	0.536	1.057	0.87	0.586	0.95	0.865	0.508	0.484645	0.396117	0.556325	0.472046	1.22264	0.570382	0.83047	0.785673	0.232612	2.39828	1.88688	1.44995	2.0806	1.82766	1.50108	1.93187	1.82134	1.42208	0.759412	1.05155	0.939724
Niben101Scf11782g03013.1	10	K	AT2G37180.1 Aquaporinlike superfamily protein LENGTH=285 IPR000425 (Major intrinsic protein), IPR023271 (Aquaporinlike) GO:0005215 (transporter activity), GO:0006810 (transport), GO:0016020 (membrane)	1	5.55005e-16	162.88	AENK(1)EEDVK(1)LGANK	2	-0.075433	53	0.633	0.564	0.403	0.572	1.055	0.657	0.474	0.634	0.523	0.094	0.175	-0.187	-1.076	-0.952	-1.193	-0.779	-0.753	-0.844	1.55079	1.47836	1.32225	1.48658	2.07772	1.5768	1.38896	1.55186	1.43694	1.06733	1.12896	0.87843	0.474342	0.516915	0.437392	0.582771	0.593368	0.557097	0.797314	1.10264	0.606662
Niben101Scf11782g03013.1	5	K	AT2G37180.1 Aquaporinlike superfamily protein LENGTH=285 IPR000425 (Major intrinsic protein), IPR023271 (Aquaporinlike) GO:0005215 (transporter activity), GO:0006810 (transport), GO:0016020 (membrane)	1	3.73388e-14	142.38	AENK(1)EEDVK(1)LGANK	2	-0.075433	18	3.014	2.623	2.724	2.761	2.447	3.076	-2.358	3.17	2.21	-2.477	-2.902	-2.64	-2.017	-1.327	-2.619	-1.324	-2.011	-2.353	8.07801	6.1603	6.60702	6.77866	5.45281	8.43273	0.195061	9.00047	4.62675	0.179618	0.133786	0.160428	0.247071	0.398596	0.162781	0.399426	0.248101	0.195739	0.797314	1.10264	0.606662
Niben101Scf11802g02006.1	142	K	sp|Q089P5|RS17_SHEFN 30S ribosomal protein S17 IPR000266 (Ribosomal protein S17), IPR012340 (Nucleic acidbinding, OBfold) GO:0003735 (structural constituent of ribosome), GO:0005622 (intracellular), GO:0005840 (ribosome), GO:0006412 (translation)	1	1.98621e-05	83.54	FNVLK(1)VIPAGSAGGGK	2	1.0289	9	-1.352	-1.307	-1.594	-0.732	-1.234	-1.078	-1.077	-1.393	-1.516	-0.794	-0.873	-1.03	3.132	3.228	3.264	2.685	2.88	-1.211	0.391749	0.40416	0.331252	0.602069	0.425137	0.473685	0.474013	0.380772	0.349654	0.576743	0.54601	0.48971	8.76649	9.36968	9.60643	6.43081	7.3615	0.431969	1.98451	0.252621	0.335754
Niben101Scf11886g02001.1	164	K	sp|Q96262|PCAP1_ARATH Plasma membraneassociated cationbinding protein 1 IPR008469 (DREPP family) GO:0046658 (anchored component of plasma membrane), GO:0051716 (cellular response to stimulus)	1	1.75501e-06	143.42	EK(1)EIVVEAEAK	2	0.35977	23	0.705	0.499	0.772	0.881	0.581	0.386	0.334	0.586	0.62	-0.212	-0.052	-0.414	-1.131	-0.825	-0.754	-0.614	-0.435	-0.927	1.63014	1.41323	1.70764	1.84165	1.49589	1.30677	1.2605	1.50108	1.53688	0.86334	0.964598	0.75054	0.456599	0.564482	0.592957	0.653383	0.739694	0.525951	1.3166	1.13341	1.30053
Niben101Scf11886g02001.1	31	K	sp|Q96262|PCAP1_ARATH Plasma membraneassociated cationbinding protein 1 IPR008469 (DREPP family) GO:0046658 (anchored component of plasma membrane), GO:0051716 (cellular response to stimulus)	1	1.37483e-16	173.06	AAAAEATK(1)TFDEAK	2	-0.2268	33	0.388	0.533	0.544	1.009	0.554	0.442	0.84	0.717	0.687	0.123	-0.215	-0.079	-1.345	-0.744	-1.268	-1.249	-0.87	-0.067	1.30858	1.44693	1.45801	2.01252	1.46815	1.35849	1.79005	1.64376	1.60993	1.089	0.861546	0.946714	0.393654	0.597082	0.415235	0.42074	0.547147	0.954621	1.3166	1.13341	1.30053
Niben101Scf12076g00018.1	102	K	sp|Q9M1J1|FIS1A_ARATH Mitochondrial fission 1 protein A IPR016543 (Mitochondria fission 1 protein), IPR028058 (Fis1, Nterminal tetratricopeptide repeat), IPR028061 (Fis1, Cterminal tetratricopeptide repeat) GO:0000266 (mitochondrial fission), GO:0005515 (protein binding)	1	0.000801262	118.03	SLK(1)NAPDWR	3	0.016447	22	-2.269	-0.944	-0.463	-0.316	-0.192	-1.995	-2.154	-1.592	-0.99	1.658	1.286	1.178	0.961	1.637	0.749	1.093	1.353	1	0.207474	0.51979	0.725476	0.803294	0.875391	0.250868	0.224689	0.331711	0.503478	3.15579	2.43851	2.26263	1.94666	3.11018	1.68063	2.13317	2.55443	2	0.601259	1.03117	0.57616
Niben101Scf12258g01006.1	535	K	AT4G28080.1 Tetratricopeptide repeat (TPR)like superfamily protein LENGTH=1819 IPR011990 (Tetratricopeptidelike helical domain) GO:0005515 (protein binding)	1	0.00112648	51.876	NDDVIQEDTSEEGWQEALPK(1)GR	3	0.35293	2	0.049	1.088	-0.104	0.123	-0.363	-1.311	-1.015	2.233	-0.862	0.457	-0.479	-0.488	0.183	0.58	0.443	-0.283	0.539	-0.791	1.03455	2.12579	0.93045	1.089	0.777546	0.403041	0.494828	4.70111	0.550189	1.37268	0.717475	0.713013	1.13524	1.49485	1.35943	0.82188	1.45297	0.577943	1.31147	1.39667	1.32977
Niben101Scf12258g01006.1	99	K	AT4G28080.1 Tetratricopeptide repeat (TPR)like superfamily protein LENGTH=1819 IPR011990 (Tetratricopeptidelike helical domain) GO:0005515 (protein binding)	1	0.0231671	61.78	VEPAVK(1)GLGK	2	-0.56976	4	0.7	0.612	-0.493	-0.852	-0.638	-0.117	-0.7	1.146	0.83	0.639	-0.258	-0.658	0.273	-0.84	0.359	0.751	-0.01	-0.743	1.6245	1.52838	0.710546	0.554016	0.642603	0.922103	0.615572	2.21299	1.77769	1.55725	0.836246	0.633756	1.20832	0.558644	1.28254	1.68296	0.993092	0.597496	1.31147	1.39667	1.32977
Niben101Scf12382g00017.1	315	K	sp|Q03164|KMT2A_HUMAN Histonelysine Nmethyltransferase 2A IPR001214 (SET domain), IPR003105 (SRAYDG), IPR003616 (PostSET domain), IPR007728 (PreSET domain), IPR015947 (PUAlike domain), IPR025794 (Histone H3K9 methyltransferase, plant) GO:0005515 (protein binding), GO:0005634 (nucleus), GO:0008270 (zinc ion binding), GO:0016571 (histone methylation), GO:0018024 (histonelysine Nmethyltransferase ac…	1	0.00313246	59.265	K(1)VPFPLVISAK	3	-0.061912	4	-0.8	0.313	-1.141	-0.855	-1.169	-1.34	-1.248	0.321	-1.032	1.649	1.695	1.469	0.541	-0.247	-0.327	-0.222	0.766	1.625	0.574349	1.24229	0.453445	0.552865	0.444729	0.395021	0.421031	1.2492	0.489032	3.13616	3.23777	2.7683	1.45498	0.842647	0.797192	0.857376	1.70055	3.08442	2.1411	0.403086	0.415692
Niben101Scf12589g00009.1	361	K	sp|Q8Z229|GLPG_SALTI Rhomboid protease GlpG IPR009060 (UBAlike), IPR022764 (Peptidase S54, rhomboid domain) GO:0004252 (serinetype endopeptidase activity), GO:0005515 (protein binding), GO:0016021 (integral component of membrane)	1	0.000743742	93.623	VQK(1)LVAMGFEK	2	0.16532	7	-0.096	-1.281	-1.209	-0.787	0.045	-0.796	-1.14	-0.179	-1.347	1.294	0.729	1.317	0.696	-0.056	1.525	1.119	-0.827	0.993	0.935623	0.41151	0.432568	0.579548	1.03168	0.575944	0.45376	0.883315	0.393109	2.45207	1.65749	2.49147	1.62001	0.961927	2.87787	2.17196	0.5637	1.99032	1.38345	0.648248	0.971594
Niben101Scf12852g03012.1	246	K	ref|XP_002512588.1| GRIP and coiledcoil domaincontaining protein, putative [Ricinus communis] gb|EEF50040.1| GRIP and coiledcoil domaincontaining protein, putative [Ricinus communis]	1	1.36985e-05	74.324	K(1)ADEEPTIEEPPPTIIEEK	3	-0.32404	8	-0.699	0.867	1.169	1.356	0.716	1.084	1.483	2.402	0.978	-1.064	-1.087	-0.936	-2.09	-0.208	-1.188	-1.008	-1.715	-0.06	0.615999	1.82387	2.24856	2.55974	1.64262	2.11991	2.79529	5.28535	1.96973	0.478304	0.470739	0.52268	0.234881	0.865737	0.438911	0.497235	0.304603	0.959264	1.1257	1.06549	1.04642
Niben101Scf12868g00008.1	439	K	sp|Q07439|HSP71_RAT Heat shock 70 kDa protein 1A/1B IPR013126 (Heat shock protein 70 family), IPR029047 (Heat shock protein 70kD, peptidebinding domain), IPR029048 (Heat shock protein 70kD, Cterminal domain)	1	0.000912393	108.57	MVQEAEK(1)YK	2	-0.97163	18	1.3	1.399	1.288	-2.758	1.204	1.116	1.977	1.196	1.096	-1.791	-1.289	-1.965	-1.32	-1.255	-1.396	-1.744	1.817	1.125	2.46229	2.63719	2.44189	0.147829	2.30378	2.16745	3.93674	2.29104	2.13761	0.288972	0.409235	0.256139	0.400535	0.418994	0.379981	0.298541	3.52348	2.18102	0.879816	0.905038	0.940101
Niben101Scf12868g00008.1	422	K	sp|Q07439|HSP71_RAT Heat shock 70 kDa protein 1A/1B IPR013126 (Heat shock protein 70 family), IPR029047 (Heat shock protein 70kD, peptidebinding domain), IPR029048 (Heat shock protein 70kD, Cterminal domain)	1	1.12646e-20	215.38	NK(1)ITITNDK(1)GR	3	0.11361	129	-1.236	-0.975	-0.929	-1.171	-0.784	-0.651	-1.619	-1.045	-1.237	2.037	2.123	2.216	1.076	0.957	1.56	-1.321	0.592	0.407	0.424548	0.50874	0.525222	0.444113	0.580754	0.636839	0.325561	0.484645	0.424254	4.10391	4.35599	4.64603	2.10818	1.94127	2.94854	0.400257	1.50733	1.32593	0.879816	0.905038	0.940101
Niben101Scf12889g00003.1	138	K	sp|Q980V1|PTH_SULSO PeptidyltRNA hydrolase IPR002833 (PeptidyltRNA hydrolase, PTH2), IPR023476 (PeptidyltRNA hydrolase II domain) GO:0004045 (aminoacyltRNA hydrolase activity)	1	0.006206	41.422	AK(1)SLNIPTHITIDAGR	4	2.8009	1	-0.617	0.349	-0.339	-0.289	-0.571	0.204	-0.973	0.127	-0.455	-0.619	0.621	2.146	-0.046	0.834	-0.432	0.539	-0.338	-0.142	0.652025	1.27368	0.790589	0.818469	0.67315	1.15189	0.509446	1.09202	0.72951	0.651122	1.53794	4.42599	0.968618	1.78262	0.741234	1.45297	0.791137	0.906262	0.727409	2.14447	0.905792
Niben101Scf12932g00018.1	148	K	sp|Q9MB46|VATE_CITUN Vtype proton ATPase subunit E IPR002842 (ATPase, V1/A1 complex, subunit E) GO:0015991 (ATP hydrolysis coupled proton transport), GO:0033178 (protontransporting twosector ATPase complex, catalytic domain), GO:0046961 (protontransporting ATPase activity, rotational mechanism)	1	6.51444e-41	166.91	K(1)HDVHLVEHVLDAAKEEYAEK	4	-1.6348	56	-0.069	0.148	-0.169	-0.235	-0.103	-0.019	-0.609	-0.546	-0.811	0.724	0.572	0.166	0.179	0.249	0.334	-0.061	0.238	0.011	0.953299	1.10803	0.889459	0.849685	0.931095	0.986917	0.655651	0.684916	0.569987	1.65176	1.48658	1.12194	1.1321	1.18838	1.2605	0.958599	1.17936	1.00765	1.08159	1.06589	1.10153
Niben101Scf12938g00001.1	230	K	sp|P19595|UGPA_SOLTU UTPglucose1phosphate uridylyltransferase IPR002618 (UTPglucose1phosphate uridylyltransferase family), IPR029044 (Nucleotidediphosphosugar transferases) GO:0003983 (UTP:glucose1phosphate uridylyltransferase activity), GO:0006011 (UDPglucose metabolic process), GO:0008152 (metabolic process), GO:0070569 (uridylyltransferase activity)	1	1.38407e-09	104.2	TLADVK(1)GGTLISYEGK	3	2.1722	16	-0.5	-0.166	-0.073	0.112	-2.498	-0.105	-2.75	0.851	-3.505	1.858	1.571	0.893	1.213	1.064	1.259	0.326	0.397	0.053	0.707107	0.89131	0.950659	1.08073	0.177022	0.929805	0.148651	1.80375	0.0880825	3.62505	2.97111	1.85703	2.31819	2.09072	2.3933	1.25353	1.31677	1.03742	0.777667	0.848809	0.763214
Niben101Scf12983g00004.1	35	K	AT5G50740.3 Heavy metal transport/detoxification superfamily protein LENGTH=290 IPR006121 (Heavy metalassociated domain, HMA) GO:0030001 (metal ion transport), GO:0046872 (metal ion binding)	0.997787	7.09713e-24	129.85	K(0.998)TEETK(0.002)EETAAPPPPPQEIVLR	4	0.83906	17	1.916	1.62	1.561	1.624	1.886	2.29	1.358	1.404	1.441	-1.955	-1.863	-2.444	-0.731	-1.105	-1.369	-1.45	-1.933	-2.251	3.77375	3.07375	2.95058	3.08228	3.69609	4.89056	2.5633	2.64634	2.71509	0.257921	0.274904	0.183773	0.602486	0.464902	0.38716	0.366021	0.261884	0.210078	1.71571	1.90049	0.512807
Niben101Scf13411g05021.1	242	K	sp|Q7DM39|PSBP1_TOBAC Oxygenevolving enhancer protein 21, chloroplastic IPR002683 (Photosystem II PsbP, oxygen evolving complex) GO:0005509 (calcium ion binding), GO:0009523 (photosystem II), GO:0009654 (photosystem II oxygen evolving complex), GO:0015979 (photosynthesis), GO:0019898 (extrinsic component of membrane)	0.999995	4.35879e-05	96.745	LYICK(1)AQAGDKR	3	0.29131	13	0.557	1.013	1.242	0.194	0.896	0.978	0.693	1.099	1.36	-0.962	-1.233	-1.701	-1.742	-1.412	-1.629	-0.729	0.922	0.454	1.47121	2.0181	2.36526	1.14393	1.8609	1.96973	1.61664	2.14206	2.56685	0.513345	0.425432	0.307573	0.298955	0.37579	0.323312	0.603322	1.89474	1.36983	1.06072	0.937217	1.11713
Niben101Scf13935g00003.1	138	K	sp|Q6C9R9|SFH5_YARLI Phosphatidylinositol transfer protein SFH5 IPR001071 (Cellular retinaldehyde binding/alphatocopherol transport), IPR009038 (GOLD), IPR011074 (CRAL/TRIO, Nterminal domain) GO:0005215 (transporter activity), GO:0005622 (intracellular), GO:0006810 (transport), GO:0016021 (integral component of membrane)	1	0.0214203	95.741	K(1)SLEEFK	2	1.6864	7	0.99	1.439	1.177	1.91	1.224	-1.638	0.252	1.347	1.107	-0.669	-1.593	-1.025	-0.485	-0.536	-0.646	-0.691	-1.457	-0.707	1.98618	2.71133	2.26106	3.75809	2.33593	0.321302	1.19086	2.54383	2.15397	0.628942	0.331481	0.49141	0.714497	0.68968	0.63905	0.619424	0.36425	0.612593	1.12793	0.278693	1.24788
Niben101Scf14036g00004.1	53	K	sp|Q80XJ3|TTC28_MOUSE Tetratricopeptide repeat protein 28 IPR006636 (Heat shock chaperoninbinding), IPR011990 (Tetratricopeptidelike helical domain) GO:0005515 (protein binding)	1	6.78762e-05	72.209	LPPFAYDTGDYK(1)AK	3	-0.12467	4	-1.036	-0.119	0.25	-1.354	-1.193	-0.387	0.25	-0.43	-2.076	1.932	0.199	0.259	1.033	1.631	0.413	-0.545	-0.905	2.079	0.487678	0.920826	1.18921	0.391206	0.437392	0.764718	1.18921	0.742262	0.237171	3.81584	1.1479	1.19665	2.04627	3.09728	1.33145	0.685391	0.534033	4.22514	1.09654	0.978517	1.01394
Niben101Scf14410g00001.1	191	K	sp|Q6C9R9|SFH5_YARLI Phosphatidylinositol transfer protein SFH5 IPR001251 (CRALTRIO domain), IPR009038 (GOLD), IPR011074 (CRAL/TRIO, Nterminal domain) GO:0006810 (transport), GO:0016021 (integral component of membrane)	1	5.83626e-05	74.966	K(1)ETPPPAPAAVEEK	3	0.12862	20	0.737	0.674	0.881	0.801	0.76	1.104	0.527	0.566	-0.035	0.655	0.319	0.226	-1.68	-1.433	-1.851	0.15	-0.268	-2.133	1.66671	1.59549	1.84165	1.74231	1.69349	2.1495	1.44093	1.48041	0.976032	1.57462	1.24747	1.16959	0.312083	0.37036	0.2772	1.10957	0.83047	0.227983	1.01932	1.00998	1.04352
Niben101Scf14410g00001.1	548	K	sp|Q6C9R9|SFH5_YARLI Phosphatidylinositol transfer protein SFH5 IPR001251 (CRALTRIO domain), IPR009038 (GOLD), IPR011074 (CRAL/TRIO, Nterminal domain) GO:0006810 (transport), GO:0016021 (integral component of membrane)	1	1.32242e-27	158.98	HTIEFPVTEK(1)TSLVWEAR	3	-1.7401	10	1.728	1.643	0.961	1.604	-2.29	1.498	1.923	2.356	1.338	-0.225	-2.122	-2.3	-0.684	-0.531	-1.015	-0.979	-1.121	-1.783	3.31268	3.12315	1.94666	3.03985	0.204476	2.82451	3.79211	5.11949	2.52801	0.855595	0.229728	0.203063	0.622437	0.692075	0.494828	0.507331	0.459775	0.290579	1.01932	1.00998	1.04352
Niben101Scf14470g00011.1	186	K	gb|ACN57082.1| At1g06530like protein [Capsella grandiflora]	1	1.29618e-14	114.03	K(1)HIEELEGTVVNNEEWEK	3	-2.1806	4	-1.241	-1.158	-1.549	-0.61	0.415	-0.046	-0.152	-0.121	-1.611	2.154	2.138	1.916	-0.152	-0.452	1.72	-0.353	0.103	-1.001	0.423079	0.448133	0.341747	0.655197	1.3333	0.968618	0.900002	0.91955	0.327371	4.4506	4.40151	3.77375	0.900002	0.731029	3.29436	0.782954	1.074	0.499654	0.963279	0.746059	0.632663
Niben101Scf14636g02013.1	251	K	sp|Q8ZW52|RL3_PYRAE 50S ribosomal protein L3 IPR000597 (Ribosomal protein L3), IPR009000 (Translation protein, betabarrel domain) GO:0003735 (structural constituent of ribosome), GO:0005622 (intracellular), GO:0005840 (ribosome), GO:0006412 (translation)	1	2.65654e-05	91.961	K(1)VACIGAWHPAR	3	0.66811	10	-0.056	-1.922	-1.379	-1.303	-0.314	-1.688	-1.022	-0.993	-1.048	1.472	1.279	1.471	-2.445	1.269	1.919	1.801	1.708	1.251	0.961927	0.263888	0.384485	0.405283	0.804408	0.310357	0.492433	0.502432	0.483638	2.77406	2.42671	2.77214	0.183646	2.40994	3.78161	3.48462	3.26708	2.38006	0.697688	0.907098	0.707037
Niben101Scf14636g02013.1	368	K	sp|Q8ZW52|RL3_PYRAE 50S ribosomal protein L3 IPR000597 (Ribosomal protein L3), IPR009000 (Translation protein, betabarrel domain) GO:0003735 (structural constituent of ribosome), GO:0005622 (intracellular), GO:0005840 (ribosome), GO:0006412 (translation)	1	0.00209595	68.536	FIDTSSK(1)FGHGR	3	-1.3511	5	-1.115	0.187	-0.438	-0.525	-0.488	0.365	-1.928	-1.98	-1.248	0.284	2.129	-0.558	1.485	1.074	1.186	0.032	0.274	1.263	0.461691	1.13839	0.738157	0.694959	0.713013	1.28788	0.262793	0.25349	0.421031	1.21757	4.37414	0.679243	2.79917	2.10526	2.27521	1.02243	1.20916	2.39994	0.697688	0.907098	0.707037
Niben101Scf14717g00010.1	134	K	sp|P46300|RS4_SOLTU 40S ribosomal protein S4 IPR000876 (Ribosomal protein S4e) GO:0003723 (RNA binding), GO:0003735 (structural constituent of ribosome), GO:0005622 (intracellular), GO:0005840 (ribosome), GO:0006412 (translation)	1	0.00146535	51.566	SIQFGTK(1)GIPYLNTYDGR	3	2.062	6	-0.088	-1.517	-1.698	-1.001	-1.035	-1.311	-0.71	-0.992	-1.283	-0.614	-1.11	1.669	1.917	2.418	1.94	1.79	1.877	-0.252	0.940826	0.349412	0.308213	0.499654	0.488016	0.403041	0.61132	0.50278	0.41094	0.653383	0.463294	3.17994	3.77637	5.3443	3.83706	3.45815	3.6731	0.839731	0.918234	1.20614	0.592648
Niben101Scf15067g04023.1	134	K	sp|P45432|CSN1_ARATH COP9 signalosome complex subunit 1 IPR000717 (Proteasome component (PCI) domain), IPR019585 (26S proteasome, regulatory subunit Rpn7) GO:0005515 (protein binding)	1	0.0211436	44.425	TNLIK(1)ESIR	3	0.15582	1	-0.194	0.276	0.208	-1.094	0.343	-0.337	1.229	0.678	-0.306	-0.488	-0.83	0.046	0.638	0.381	-0.594	-0.465	0.508	-0.002	0.874179	1.21083	1.15509	0.468461	1.26839	0.791686	2.34404	1.59992	0.808881	0.713013	0.562529	1.0324	1.55617	1.30224	0.662504	0.724471	1.42208	0.998615	0.600086	0.531657	0.882241
Niben101Scf15187g03007.1	239	K	sp|P18212|PSBP2_TOBAC Oxygenevolving enhancer protein 22, chloroplastic IPR002683 (Photosystem II PsbP, oxygen evolving complex) GO:0005509 (calcium ion binding), GO:0009523 (photosystem II), GO:0009654 (photosystem II oxygen evolving complex), GO:0015979 (photosynthesis), GO:0019898 (extrinsic component of membrane)	0.999995	4.35879e-05	96.745	LYICK(1)AQAGDKR	3	0.29131	13	0.719	1.175	1.404	0.356	1.058	1.14	0.855	1.26	1.522	-1.8	-0.865	-1.349	-1.697	-2.036	-1.795	-1.647	1.084	0.616	1.64604	2.25793	2.64634	1.27987	2.08204	2.20381	1.80876	2.39496	2.87189	0.287175	0.549046	0.392564	0.308427	0.243839	0.288172	0.319303	2.11991	1.53262	1.38861	1.07424	0.939875
Niben101Scf15536g02006.1	577	K	sp|Q5R581|KLC1_PONAB Kinesin light chain 1 IPR011990 (Tetratricopeptidelike helical domain) GO:0005515 (protein binding)	1	0.00643817	53.374	NAK(1)SLENLIDPNSK	3	1.3877	1	-0.442	-0.405	0.507	-0.96	-0.312	0.297	0.157	-1.467	-0.581	0.818	-0.173	-0.022	0.158	0.21	-0.137	0.074	0.31	1.971	0.736113	0.755236	1.42109	0.514057	0.805524	1.22859	1.11497	0.361734	0.6685	1.76296	0.886996	0.984866	1.11574	1.15669	0.909408	1.05263	1.23971	3.9204	0.807401	0.904231	1.11812
Niben101Scf15536g02023.1	554	K	sp|Q1BQX0|NADE_BURCA NH(3)dependent NAD(+) synthetase IPR003694 (NAD(+) synthetase) GO:0003952 (NAD+ synthase (glutaminehydrolyzing) activity), GO:0005524 (ATP binding), GO:0006807 (nitrogen compound metabolic process), GO:0009435 (NAD biosynthetic process), GO:0016810 (hydrolase activity, acting on carbonnitrogen (but not peptide) bonds)	1	3.6618e-13	146.96	K(1)IDELVNELDGDR	2	2.8205	21	0.027	-0.066	0.996	-0.557	-0.798	0.222	-0.323	-1.723	-1.911	0.449	0.537	0.199	0.478	0.544	-0.436	0.371	1.216	0.776	1.01889	0.955283	1.99446	0.679714	0.575146	1.16635	0.799406	0.302918	0.265908	1.36509	1.45095	1.1479	1.39281	1.45801	0.739181	1.29325	2.32302	1.71238	1.04692	0.941129	1.68353
Niben101Scf16244g02036.1	8	K	sp|A6VGV7|RS10_METM7 30S ribosomal protein S10 IPR001848 (Ribosomal protein S10), IPR027486 (Ribosomal protein S10 domain) GO:0003723 (RNA binding), GO:0003735 (structural constituent of ribosome), GO:0005622 (intracellular), GO:0005840 (ribosome), GO:0006412 (translation), GO:0015935 (small ribosomal subunit)	1	8.05628e-40	154.34	AAYAAMK(1)PTK(1)PGLEEPQEQIHK	3	1.1149	120	-1.591	-0.054	-1.307	0.163	-0.156	0.133	-1.068	-1.389	-1.458	1.4	0.813	0.971	-0.008	-0.303	0.508	1.231	1.137	0.978	0.331941	0.963262	0.40416	1.11961	0.89751	1.09657	0.47698	0.381829	0.363997	2.63902	1.75686	1.9602	0.99447	0.810565	1.42208	2.3473	2.19923	1.96973	1.0498	0.889597	1.0247
Niben101Scf16439g00004.1	84	K	sp|A3CT12|RS8_METMJ 30S ribosomal protein S8 IPR000630 (Ribosomal protein S8) GO:0003735 (structural constituent of ribosome), GO:0005840 (ribosome), GO:0006412 (translation)	1	5.09799e-08	123.76	FDVGVK(1)EIEGWTAR	3	1.4988	27	-0.282	-0.129	-0.466	0.5	0.547	-0.051	0.516	1.134	-0.134	0.362	-0.045	-0.214	-0.723	-0.195	-0.706	0.085	-0.021	-0.176	0.82245	0.914465	0.723969	1.41421	1.46104	0.965267	1.42998	2.19466	0.911301	1.28521	0.96929	0.862144	0.605836	0.873573	0.613017	1.06069	0.985549	0.885154	0.852693	0.802651	0.846559
Niben101Scf17164g00027.1	35	K	sp|Q9ZR41|GLRX_SOLLC Glutaredoxin IPR012336 (Thioredoxinlike fold) GO:0009055 (electron carrier activity), GO:0015035 (protein disulfide oxidoreductase activity), GO:0045454 (cell redox homeostasis)	1	0.00218945	78.548	DLLSK(1)LGASFK	2	-0.12825	3	-0.256	-0.8	0.006	-0.748	-0.419	-0.877	-0.498	-0.344	-1.092	1.914	1.334	1.105	-0.048	0.236	0.818	0.582	-0.011	-0.902	0.837406	0.574349	1.00417	0.595428	0.747943	0.544499	0.708088	0.787854	0.469111	3.76853	2.52101	2.15099	0.967276	1.17772	1.76296	1.49692	0.992404	0.535144	0.827516	0.922049	0.936495
Niben101Scf17430g00001.1	383	K	sp|Q8L6Y1|UBP14_ARATH Ubiquitin carboxylterminal hydrolase 14 IPR009060 (UBAlike), IPR013083 (Zinc finger, RING/FYVE/PHDtype), IPR016652 (Ubiquitinyl hydrolase), IPR028889 (Ubiquitin specific protease domain) GO:0005515 (protein binding), GO:0006511 (ubiquitindependent protein catabolic process), GO:0008242 (omega peptidase activity), GO:0008270 (zinc ion binding), GO:0036459 (ubiquitinyl hydrola…	1	0.000796412	55.688	MFK(1)SVIAASHPEFSTMR	3	-2.6321	3	-0.603	0.238	0.06	0.17	-0.049	2.513	2.101	-0.822	-0.179	-0.708	-0.444	-0.097	0.056	0.579	-0.606	-1.105	-0.854	-0.248	0.658383	1.17936	1.04247	1.12506	0.966606	5.70806	4.29007	0.565657	0.883315	0.612168	0.735094	0.934975	1.03958	1.49381	0.657016	0.464902	0.553249	0.842063	1.00116	0.933017	0.706094
Niben101Scf17430g00001.1	442	K	sp|Q8L6Y1|UBP14_ARATH Ubiquitin carboxylterminal hydrolase 14 IPR009060 (UBAlike), IPR013083 (Zinc finger, RING/FYVE/PHDtype), IPR016652 (Ubiquitinyl hydrolase), IPR028889 (Ubiquitin specific protease domain) GO:0005515 (protein binding), GO:0006511 (ubiquitindependent protein catabolic process), GO:0008242 (omega peptidase activity), GO:0008270 (zinc ion binding), GO:0036459 (ubiquitinyl hydrola…	1	4.24601e-05	93.345	LQCPSGK(1)VAYNR	3	0.15127	13	-2.055	-2.109	-1.704	-1.65	0.335	-2.818	-1.545	-1.488	-2.355	1.929	1.757	1.514	1.511	1.575	1.679	1.645	1.595	2.188	0.240649	0.231808	0.306934	0.31864	1.26138	0.141807	0.342696	0.356506	0.195467	3.80791	3.37995	2.85601	2.85008	2.97935	3.20206	3.12748	3.02095	4.55673	1.00116	0.933017	0.706094
Niben101Scf17651g00002.1	73	K	sp|Q9LVP9|VTI13_ARATH Vesicle transport vSNARE 13 IPR007705 (Vesicle transport vSNARE, Nterminal), IPR010989 (tSNARE) GO:0005515 (protein binding), GO:0006886 (intracellular protein transport), GO:0016020 (membrane), GO:0016192 (vesiclemediated transport)	1	0.0296223	73.26	ATLLAK(1)LR	2	0.41242	6	0.955	-1.085	0.883	1.469	1.697	-1.322	1.567	-0.36	1.371	-0.12	-1.041	-1.119	-0.2	-0.685	-0.817	-0.566	0.103	-0.732	1.93858	0.471392	1.84421	2.7683	3.24226	0.39998	2.96288	0.779165	2.5865	0.920188	0.48599	0.460413	0.870551	0.622006	0.567621	0.675487	1.074	0.602069	0.962507	0.775589	0.960976
Niben101Scf17815g00007.1	116	K	sp|Q8RU27|UPTG2_SOLTU Alpha1,4glucanprotein synthase [UDPforming] 2 IPR004901 (Reversibly glycosylated polypeptide family), IPR029044 (Nucleotidediphosphosugar transferases) GO:0016866 (intramolecular transferase activity), GO:0030244 (cellulose biosynthetic process)	1	1.64012e-10	122.12	DPSGK(1)DINALEQHIK	3	-0.24265	19	0.485	0.45	0.55	0.642	0.686	0.69	0.823	0.604	0.493	0.672	0.669	0.34	-4.73	-3.87	0.514	0.195	0.448	0.342	1.39959	1.36604	1.46409	1.56049	1.60882	1.61328	1.76908	1.51992	1.40737	1.59328	1.58997	1.26576	0.0376815	0.0683934	1.428	1.14472	1.36415	1.26751	0.691638	0.826642	0.703208
Niben101Scf17839g01006.1	265	K	sp|Q9SE94|MTHR1_MAIZE Methylenetetrahydrofolate reductase 1 IPR003171 (Methylenetetrahydrofolate reductase), IPR029041 (FADlinked oxidoreductaselike) GO:0004489 (methylenetetrahydrofolate reductase (NAD(P)H) activity), GO:0006555 (methionine metabolic process), GO:0055114 (oxidationreduction process)	1	0.0345689	54.09	VK(1)EDVRPIFWANRPK	3	-1.226	2	-0.836	-0.978	-0.338	0.213	-0.553	-0.995	-0.193	-1.056	1.187	2.098	0.15	0.4	-0.881	0.05	-0.098	0.477	0.649	0.705	0.560195	0.507683	0.791137	1.1591	0.681601	0.501736	0.874785	0.480964	2.27679	4.28115	1.10957	1.31951	0.542991	1.03526	0.934327	1.39185	1.56808	1.63014	0.856949	1.35536	0.890406
Niben101Scf18771g00012.1	45	K	AT2G37970.1 SOUL hemebinding family protein LENGTH=225 IPR006917 (SOUL haembinding protein), IPR011256 (Regulatory factor, effector binding domain)	1	2.9645e-11	101.17	KYPASVIAQVTYDPTHFK(1)GNK	4	0.45159	8	-1.805	-2.475	-2.106	-2.062	-1.015	-2.378	-1.63	-1.65	-2.082	2.423	2.958	2.226	2.228	-1.688	2.007	2.358	2.485	2.207	0.286181	0.179867	0.23229	0.239484	0.494828	0.192376	0.323088	0.31864	0.236187	5.36285	7.77046	4.67835	4.68484	0.310357	4.01946	5.12659	5.59834	4.61714	0.302491	0.367746	0.319365
Niben101Scf18771g00012.1	86	K	AT2G37970.1 SOUL hemebinding family protein LENGTH=225 IPR006917 (SOUL haembinding protein), IPR011256 (Regulatory factor, effector binding domain)	1	0.0059428	54.237	SFEK(1)IAMTAPVVTK	3	1.4544	2	-0.432	0.604	-0.036	0.019	-0.497	0.62	-0.646	0.002	-1.022	1.046	0.28	-0.28	0.646	-0.256	-0.251	0.179	0.505	-0.481	0.741234	1.51992	0.975355	1.01326	0.708579	1.53688	0.63905	1.00139	0.492433	2.0648	1.21419	0.823591	1.56482	0.837406	0.840314	1.1321	1.41912	0.716481	0.302491	0.367746	0.319365
Niben101Scf19454g00004.1	16	K	sp|Q84WM9|EF1B1_ARATH Elongation factor 1beta 1 IPR010987 (Glutathione Stransferase, Cterminallike), IPR014717 (Translation elongation factor EF1B/ribosomal protein S6) GO:0003746 (translation elongation factor activity), GO:0005853 (eukaryotic translation elongation factor 1 complex), GO:0006414 (translational elongation)	1	0.00304878	64.377	K(1)LDEYLLTCSYISGYQASK	3	0.35498	1	0.022	0.398	-0.904	-0.184	-0.578	-0.393	-0.442	-0.221	0.037	-0.092	0.285	-0.312	0.765	1.381	-0.291	0.776	0.079	-0.326	1.01537	1.31768	0.534403	0.880259	0.669892	0.761544	0.736113	0.857971	1.02598	0.938221	1.21841	0.805524	1.69937	2.60449	0.817335	1.71238	1.05629	0.797745	1.05829	1.1405	1.03628
Niben101Scf20389g00007.1	626	K	sp|Q94AH6|CUL1_ARATH Cullin1 IPR001373 (Cullin, Nterminal), IPR011991 (Winged helixturnhelix DNAbinding domain) GO:0006511 (ubiquitindependent protein catabolic process), GO:0031461 (cullinRING ubiquitin ligase complex), GO:0031625 (ubiquitin protein ligase binding)	1	9.99562e-17	126.63	TVSPTDHFEFNSK(1)FTDR	3	-0.063794	10	-2.173	-2.211	-2.211	-1.374	-2.158	-1.836	-0.081	-0.703	-1.945	1.736	1.363	1.259	1.73	2.081	1.8	1.666	1.526	1.531	0.221749	0.215985	0.215985	0.38582	0.224067	0.280097	0.945402	0.614293	0.259715	3.3311	2.57219	2.3933	3.31728	4.231	3.4822	3.17334	2.87986	2.88986	0.523092	0.109579	0.315966
Niben101Scf22015g02047.1	69	K	AT5G64130.3 cAMPregulated phosphoprotein 19related protein LENGTH=140 IPR006760 (Endosulphine)	1	0.0192405	50.791	PK(1)GPLEALRPK	3	0.38069	3	-0.557	0.416	-0.141	-0.601	-0.207	-0.123	0.21	-1.139	0.134	0.21	1.496	1.031	-0.994	0.953	-0.018	-0.32	0.344	-0.691	0.679714	1.33422	0.90689	0.659297	0.866337	0.918276	1.15669	0.454074	1.09733	1.15669	2.8206	2.04344	0.502084	1.93589	0.987601	0.80107	1.26927	0.619424	2.08013	0.921419	0.762515
Niben101Scf22171g00007.1	254	K	ref|XP_007035408.1| PHresponse transcription factor pacC/RIM101 isoform 1 [Theobroma cacao] gb|EOY06334.1| PHresponse transcription factor pacC/RIM101 isoform 1 [Theobroma cacao] IPR030184 (WAT1related protein) GO:0016021 (integral component of membrane), GO:0022857 (transmembrane transporter activity)	1	0.0151162	87.696	VDGK(1)EFFR	2	0.18221	7	-0.06	-1.504	-1.367	-0.719	0.422	0.748	-1.378	0.848	-2.355	0.473	2.041	0.237	0.798	1.028	0.903	0.38	-0.239	-0.254	0.959264	0.352574	0.387697	0.607518	1.33978	1.67946	0.384752	1.8	0.195467	1.38799	4.11531	1.17854	1.73869	2.0392	1.86995	1.30134	0.847332	0.838568	1.19268	1.03415	1.03139
Niben101Scf25602g00003.1	87	K	AT2G41090.1 Calciumbinding EFhand family protein LENGTH=191 IPR011992 (EFhand domain pair) GO:0005509 (calcium ion binding)	1	1.28991e-73	266.74	MK(1)DTDSEEELK(1)EAFR	3	-1.1013	77	-0.839	-1.078	-0.853	0.145	-0.437	-5.241	-0.572	0.285	-0.875	1.121	1.057	0.623	1.546	0.966	1.198	1.087	0.934	0.932	0.559031	0.473685	0.553632	1.10573	0.738669	0.0264425	0.672684	1.21841	0.545254	2.17498	2.0806	1.54007	2.92006	1.95342	2.29421	2.12432	1.91057	1.90792	0.515541	1.14365	0.834233
Niben101Scf25602g00003.1	76	K	AT2G41090.1 Calciumbinding EFhand family protein LENGTH=191 IPR011992 (EFhand domain pair) GO:0005509 (calcium ion binding)	1	1.54867e-25	180.64	K(1)MK(1)DTDSEEELK(1)EAFR	4	-0.14047	96	-0.342	-0.438	-4.115	0.086	0.141	-0.208	-3.312	-4.537	-4.252	0.33	2.074	1.979	2.276	2.05	2.362	1.962	1.85	2.095	0.788947	0.738157	0.0577114	1.06142	1.10267	0.865737	0.100691	0.0430752	0.0524832	1.25701	4.21052	3.9422	4.84333	4.14106	5.14083	3.89602	3.605	4.27226	0.515541	1.14365	0.834233
Niben101Scf25602g00003.1	78	K	AT2G41090.1 Calciumbinding EFhand family protein LENGTH=191 IPR011992 (EFhand domain pair) GO:0005509 (calcium ion binding)	1	7.19013e-17	148.44	MK(1)DTDSEEELKEAFR	3	0.8277	158	-1.912	-1.954	-1.961	-0.588	-0.669	-0.887	-1.328	-1.53	-2.033	1.548	1.343	1.343	1.467	1.479	1.745	1.371	1.305	1.263	0.265724	0.2581	0.25685	0.665265	0.628942	0.540737	0.39832	0.346277	0.244346	2.92411	2.53678	2.53678	2.76446	2.78755	3.35195	2.5865	2.47084	2.39994	0.515541	1.14365	0.834233
Niben101Scf27139g00016.1	469	K	gb|EMT08986.1| PremRNAprocessing factor 192like protein [Aegilops tauschii] IPR013083 (Zinc finger, RING/FYVE/PHDtype), IPR013915 (PremRNAsplicing factor 19), IPR015943 (WD40/YVTN repeatlikecontaining domain) GO:0004842 (ubiquitinprotein transferase activity), GO:0005515 (protein binding), GO:0016567 (protein ubiquitination)	1	2.01729e-07	91.024	VFQVASVK(1)AEWNHIK	4	2.8843	8	0.737	1.155	1.875	1.507	1.16	0.728	0.821	-1.077	-1.398	-0.692	-1.066	-0.938	-0.961	-0.554	-0.282	-1.218	-0.889	1.091	1.66671	2.22684	3.66802	2.84218	2.23457	1.65634	1.76663	0.474013	0.379455	0.618995	0.477641	0.521956	0.513701	0.681129	0.82245	0.429878	0.539988	2.13022	1.03012	1.0514	0.961687
Niben101Scf28696g00003.1	142	K	sp|Q081Q0|SYN_SHEFN AsparaginetRNA ligase IPR018150 (AminoacyltRNA synthetase, class II (D/K/N)like) GO:0000166 (nucleotide binding), GO:0003676 (nucleic acid binding), GO:0004812 (aminoacyltRNA ligase activity), GO:0004816 (asparaginetRNA ligase activity), GO:0005524 (ATP binding), GO:0005737 (cytoplasm), GO:0006418 (tRNA aminoacylation for protein translation), GO:0006421 (asparaginyltRNA amino…	1	7.41607e-06	166.34	TK(1)LTLEFLR	3	-0.98221	16	0.944	1.039	0.679	0.471	1.073	0.93	1.295	1.589	1.312	-0.769	-0.559	-0.915	-0.801	-2.465	-1.89	-0.533	-0.373	-1.026	1.92385	2.0548	1.60103	1.38607	2.1038	1.90528	2.45377	3.00841	2.48285	0.586824	0.678772	0.530344	0.573951	0.181118	0.269807	0.691116	0.772175	0.49107	0.966708	0.916082	0.924744
Niben101Scf28836g00001.1	351	K	sp|P34422|DPF6_CAEEL Dipeptidyl peptidase family member 6 IPR029058 (Alpha/Beta hydrolase fold) GO:0006508 (proteolysis), GO:0008236 (serinetype peptidase activity)	1	4.34761e-10	110.25	HCAYSSDVK(1)ADLNACK	3	-1.6044	10	1.722	1.473	1.46	-2.756	1.721	1.396	2.231	1.75	1.757	-1.771	1.003	-2.34	-1.234	0.311	-1.804	-1.274	-1.969	-1.675	3.29893	2.77599	2.75108	0.148034	3.29665	2.63171	4.69459	3.36359	3.37995	0.293006	2.00416	0.19751	0.425137	1.24057	0.286379	0.413512	0.25543	0.313166	1.07225	1.21192	1.20358
Niben101Scf32086g00002.1	106	K	AT1G34750.1 Protein phosphatase 2C family protein LENGTH=282 IPR001932 (Protein phosphatase 2C (PP2C)like domain), IPR015655 (Protein phosphatase 2C) GO:0003824 (catalytic activity)	1	0.00519568	75.213	AILK(1)AYER	2	-1.5267	6	-1.267	-1.986	-1.441	-1.319	-0.995	-1.529	-1.405	-0.836	-1.374	-0.41	-1.604	3.941	3.89	4.002	3.432	0.246	-0.705	-0.641	0.415523	0.252438	0.368312	0.400813	0.501736	0.346517	0.377618	0.560195	0.38582	0.752623	0.328964	15.3589	14.8254	16.0222	10.7928	1.18591	0.613442	0.641268	1.23314	1.02095	1.16962
Niben101Scf32212g00014.1	381	K	sp|Q29068|TCPG_PIG Tcomplex protein 1 subunit gamma IPR002423 (Chaperonin Cpn60/TCP1), IPR027409 (GroELlike apical domain), IPR027410 (TCP1like chaperonin intermediate domain), IPR027413 (GroELlike equatorial domain) GO:0005524 (ATP binding), GO:0006457 (protein folding), GO:0044267 (cellular protein metabolic process), GO:0051082 (unfolded protein binding)	1	2.23774e-09	148.96	GASK(1)DLLNEVER	2	-1.3482	36	0.614	0.625	0.504	0.296	0.422	0.646	0.98	0.488	0.619	-0.323	0.062	-0.659	-0.835	-0.609	-0.656	-0.839	-0.368	-0.968	1.5305	1.54221	1.41814	1.22774	1.33978	1.56482	1.97247	1.4025	1.53581	0.799406	1.04391	0.633317	0.560583	0.655651	0.634635	0.559031	0.774856	0.511214	0.909063	1.04679	0.941633
Niben101Scf32212g00014.1	249	K	sp|Q29068|TCPG_PIG Tcomplex protein 1 subunit gamma IPR002423 (Chaperonin Cpn60/TCP1), IPR027409 (GroELlike apical domain), IPR027410 (TCP1like chaperonin intermediate domain), IPR027413 (GroELlike equatorial domain) GO:0005524 (ATP binding), GO:0006457 (protein folding), GO:0044267 (cellular protein metabolic process), GO:0051082 (unfolded protein binding)	1	0.00135213	76.357	K(1)GENQTNAELLR	2	0.41067	12	0.926	0.945	0.831	-0.446	0.698	0.885	-1.255	0.895	0.803	-1.164	-0.695	-1.641	0.168	-0.496	-0.378	-1.115	-0.096	1.135	1.9	1.92519	1.77892	0.734075	1.62225	1.84676	0.418994	1.85961	1.74473	0.446273	0.617709	0.320634	1.1235	0.70907	0.769504	0.461691	0.935623	2.19619	0.909063	1.04679	0.941633
Niben101Scf32851g00036.1	106	K	sp|P46300|RS4_SOLTU 40S ribosomal protein S4 IPR000876 (Ribosomal protein S4e) GO:0003723 (RNA binding), GO:0003735 (structural constituent of ribosome), GO:0005622 (intracellular), GO:0005840 (ribosome), GO:0006412 (translation)	1	0.00903946	94.114	LLYDTK(1)GR	2	0.20459	12	-1.5	-1.228	-1.093	-2.02	-1.376	-1.358	-0.913	-1.048	-1.776	2.405	2.317	2.06	1.766	1.795	1.852	1.929	-0.809	-1.002	0.353553	0.426909	0.468786	0.246558	0.385286	0.390123	0.53108	0.483638	0.291992	5.29636	4.98295	4.16986	3.4011	3.47015	3.61	3.80791	0.570777	0.499307	1.5926	0.502251	1.20828
Niben101Scf35412g00009.1	326	K	AT1G65450.1 HXXXDtype acyltransferase family protein LENGTH=450 IPR003480 (Transferase), IPR023213 (Chloramphenicol acetyltransferaselike domain) GO:0016747 (transferase activity, transferring acyl groups other than aminoacyl groups)	1	0.00354483	60.641	IVDMVSK(1)GAMR	3	-2.0611	11	0.775	0.78	0.677	0.707	0.635	0.553	0.984	1.379	-1.855	0.465	0.533	-1.967	-1.094	-0.475	0.577	-1.385	-1.164	-0.124	1.71119	1.71713	1.59881	1.63241	1.55294	1.46713	1.97794	2.60088	0.276433	1.38032	1.44693	0.255784	0.468461	0.719467	1.49174	0.382889	0.446273	0.91764	0.923622	0.975213	0.871678
Niben101Scf39332g00017.1	513	K	sp|P47990|XDH_CHICK Xanthine dehydrogenase/oxidase IPR000674 (Aldehyde oxidase/xanthine dehydrogenase, a/b hammerhead), IPR002888 ([2Fe2S]binding), IPR005107 (CO dehydrogenase flavoprotein, Cterminal), IPR008274 (Aldehyde oxidase/xanthine dehydrogenase, molybdopterin binding), IPR012675 (Betagrasp domain), IPR016166 (FADbinding, type 2) GO:0003824 (catalytic activity), GO:0008762 (UDPNacetylmuram…	1	0.0184309	57.59	IIDCK(1)GNVR	3	-0.28583	6	2.296	-2.534	2.616	-1.252	-1.015	2.846	2.332	-0.378	2.575	-1.101	-1.462	-1.377	-1.209	-0.569	-2.576	-1.203	2.722	-0.711	4.91094	0.172659	6.13048	0.419866	0.494828	7.19004	5.03503	0.769504	5.95871	0.466193	0.36299	0.385019	0.432568	0.674084	0.167705	0.434371	6.59787	0.610897	0.756587	0.876542	0.732136
[truncated: 41 more columns]
